# Supplementary material for: The retrograde signaling regulator ANAC017 recruits the MKK9–MPK3/6, ethylene, and auxin signaling pathways to balance mitochondrial dysfunction with growth
Source: Plant Cell. 2022 Jun 16;34(9):3460–81. doi: 10.1093/plcell/koac177 (PMC9421482; doi:10.1093/plcell/koac177)
Supplement: koac177_Supplementary_Data [file koac177_supplementary_data.zip]

Archive with 4 entries (4 files):
- Author_Revisions_Checklist_TPC2022RA00293D_CH.pdf
- tpc.22.00293_SupplementalDS118.xlsx
- tpc.22.00293_SupplementalFigures.pdf
- tpc22.00293.PeerReview.pdf
