# Supplementary material for: The retrograde signaling regulator ANAC017 recruits the MKK9–MPK3/6, ethylene, and auxin signaling pathways to balance mitochondrial dysfunction with growth
Source: Plant Cell. 2022 Jun 16;34(9):3460–81. doi: 10.1093/plcell/koac177 (PMC9421482; doi:10.1093/plcell/koac177)
Supplement: koac177_Supplementary_Data [file koac177_supplementary_data.zip › tpc.22.00293_SupplementalDS118.xlsx]

## Sheet: SDS S1
Supplemental Data. He et al. (2022). The retrograde signaling regulator ANAC017 recruits the MKK9-MPK3/6, ethylene, and auxin signaling pathways to balance mitochondrial dysfunction with growth. Plant Cell.
Supplemental Data Set S1: Differentially expressed genes for the comparison of antimycin A versus mock treatments. Given are the log2 values (AA vs mock) for statistically signifcant genes (FDR < 0.05) with an at least two-fold change.
AGI	symbol	full_name	Short_description	Curator_summary	Computational_description	logFC_Col_30mins	logFC_Col_60mins	logFC_Col_120mins	logFC_Col_180mins	logFC_Col_270mins	logFC_Col_360mins	logFC_ein3_30mins	logFC_ein3_60mins	logFC_ein3_120mins	logFC_ein3_180mins	logFC_ein3_270mins	logFC_ein3_360mins	logFC_ogo1_30mins	logFC_ogo1_60mins	logFC_ogo1_120mins	logFC_ogo1_180mins	logFC_ogo1_270mins	logFC_ogo1_360mins
AT1G01020	ARV1	NULL	Arv1-like protein	x	ARV1; CONTAINS InterPro DOMAIN/s: Arv1-like protein (InterPro:IPR007290); BEST Arabidopsis thaliana protein match is: Arv1-like protein (TAIR:AT4G01510.1); Has 311 Blast hits to 311 proteins in 154 species: Archae - 0; Bacteria - 0; Metazoa - 110; Fungi - 115; Plants - 42; Viruses - 0; Other Eukaryotes - 44 (source: NCBI BLink).	0	0	0	0	0	0	0	0	0	0	0	0	0	1.97487	1.8384	1.17002	0	0
AT1G01060	LHY	LATE ELONGATED HYPOCOTYL	Homeodomain-like superfamily protein	LHY encodes a myb-related putative transcription factor involved in circadian rhythm along with another myb transcription factor CCA1	LATE ELONGATED HYPOCOTYL (LHY); CONTAINS InterPro DOMAIN/s: SANT, DNA-binding (InterPro:IPR001005), Homeodomain-like (InterPro:IPR009057), Myb, DNA-binding (InterPro:IPR014778), HTH transcriptional regulator, Myb-type, DNA-binding (InterPro:IPR017930), Myb-like DNA-binding domain, SHAQKYF class (InterPro:IPR006447); BEST Arabidopsis thaliana protein match is: circadian clock associated 1 (TAIR:AT…	0	0	0	0	0	0	0	0	0	0	0	0	0	0	-1.7499	-1.69686	0	0
AT1G01070	UMAMIT28	Usually multiple acids move in and out Transporters 28	nodulin MtN21 /EamA-like transporter family protein	x	nodulin MtN21 /EamA-like transporter family protein; LOCATED IN: membrane; EXPRESSED IN: 17 plant structures; EXPRESSED DURING: 7 growth stages; CONTAINS InterPro DOMAIN/s: Protein of unknown function DUF6, transmembrane (InterPro:IPR000620); BEST Arabidopsis thaliana protein match is: nodulin MtN21 /EamA-like transporter family protein (TAIR:AT1G11460.1); Has 3211 Blast hits to 3199 proteins in …	-1.01982	0	0	-1.01826	-1.02853	0	0	0	0	0	0	0	0	0	0	0	0	0
AT1G01170	x	x	Protein of unknown function (DUF1138)	x	Protein of unknown function (DUF1138); FUNCTIONS IN: molecular_function unknown; INVOLVED IN: response to stress; LOCATED IN: mitochondrion, membrane; EXPRESSED IN: 23 plant structures; EXPRESSED DURING: 13 growth stages; CONTAINS InterPro DOMAIN/s: Protein of unknown function DUF1138 (InterPro:IPR009515); BEST Arabidopsis thaliana protein match is: Protein of unknown function (DUF1138) (TAIR:AT4…	0	0	0	0	0	0	0	0	0	0	0	0	0	1.70926	2.1788	1.56539	0	0
AT1G01340	ACBK1	NULL	cyclic nucleotide gated channel 10	member of Cyclic nucleotide gated channel family	cyclic nucleotide gated channel 10 (CNGC10); FUNCTIONS IN: ion channel activity, cyclic nucleotide binding, calmodulin binding; INVOLVED IN: ion transport, transmembrane transport; LOCATED IN: membrane; EXPRESSED IN: 14 plant structures; EXPRESSED DURING: 10 growth stages; CONTAINS InterPro DOMAIN/s: Cyclic nucleotide-binding (InterPro:IPR000595), Ion transport (InterPro:IPR005821), Cyclic nucleo…	0	0	0	0	1.5088	0	0	0	0	0	1.50306	1.3645	0	0	0	1.51554	1.35163	1.39497
AT1G01420	UGT72B3	UDP-glucosyl transferase 72B3	UDP-glucosyl transferase 72B3	x	UDP-glucosyl transferase 72B3 (UGT72B3); FUNCTIONS IN: quercetin 3-O-glucosyltransferase activity, UDP-glycosyltransferase activity, transferase activity, transferring glycosyl groups; INVOLVED IN: metabolic process; LOCATED IN: cellular_component unknown; EXPRESSED IN: 11 plant structures; EXPRESSED DURING: LP.04 four leaves visible, petal differentiation and expansion stage; CONTAINS InterPro D…	0	0	0	0	-1.17064	0	0	0	0	0	0	0	0	0	-1.22781	-1.25398	-1.00999	0
AT1G01430	TBL25	TRICHOME BIREFRINGENCE-LIKE 25	TRICHOME BIREFRINGENCE-LIKE 25	Encodes a member of the TBL (TRICHOME BIREFRINGENCE-LIKE) gene family containing a plant-specific DUF231 (domain of unknown function) domain. TBL gene family has 46 members, two of which (TBR/AT5G06700 and TBL3/AT5G01360) have been shown to be involved in the synthesis and deposition of secondary wall cellulose, presumably by influencing the esterification state of pectic polymers. A nomenclature…	TRICHOME BIREFRINGENCE-LIKE 25 (TBL25); CONTAINS InterPro DOMAIN/s: Protein of unknown function DUF231, plant (InterPro:IPR004253); BEST Arabidopsis thaliana protein match is: TRICHOME BIREFRINGENCE-LIKE 26 (TAIR:AT4G01080.1); Has 1353 Blast hits to 1335 proteins in 35 species: Archae - 0; Bacteria - 0; Metazoa - 0; Fungi - 6; Plants - 1340; Viruses - 0; Other Eukaryotes - 7 (source: NCBI BLink).	0	0	0	0	0	0	0	0	0	0	0	0	0	0	0	0	-1.18184	-1.18708
AT1G01480	ACS2	1-amino-cyclopropane-1-carboxylate synthase 2	1-amino-cyclopropane-1-carboxylate synthase 2	a member of the 1-aminocyclopropane-1-carboxylate (ACC) synthase (S-adenosyl-L-methionine methylthioadenosine-lyase, EC 4.4.1.14) gene family, isolated from a flower-specific cDNA library.	1-amino-cyclopropane-1-carboxylate synthase 2 (ACS2); CONTAINS InterPro DOMAIN/s: 1-aminocyclopropane-1-carboxylate synthase (InterPro:IPR001176), Aminotransferase, class I/classII (InterPro:IPR004839), Pyridoxal phosphate-dependent transferase, major domain (InterPro:IPR015424), Aminotransferases, class-I, pyridoxal-phosphate-binding site (InterPro:IPR004838), Pyridoxal phosphate-dependent trans…	0	0	2.38584	3.90862	4.46445	3.62362	0	0	0	1.23699	2.12957	1.60224	0	0	0	2.73361	3.33424	3.09574
AT1G01560	ATMPK11	MAP kinase 11	MAP kinase 11	member of MAP Kinase	MAP kinase 11 (MPK11); FUNCTIONS IN: MAP kinase activity, kinase activity; INVOLVED IN: signal transduction, response to abscisic acid stimulus; LOCATED IN: cellular_component unknown; EXPRESSED IN: 22 plant structures; EXPRESSED DURING: 13 growth stages; CONTAINS InterPro DOMAIN/s: Protein kinase, ATP binding site (InterPro:IPR017441), Serine/threonine-protein kinase domain (InterPro:IPR002290),…	0	0	2.49748	2.22885	1.9055	1.19332	0	1.6068	1.7217	1.81835	1.41105	2.07874	0	0	2.60905	3.02694	2.38525	2.17886
AT1G01580	ATFRO2	FERRIC REDUCTION OXIDASE 2	ferric reduction oxidase 2	Encodes the low-iron-inducible ferric chelate reductase responsible for reduction of iron at the root surface. It is likely to be the major Fe(III) chelate reductase in Arabidopsis iron metabolism. Coordinately regulated with IRT1, the major transporter responsible for high-affinity iron uptake from the soil, at both transcriptional and posttranscriptional levels. Steady state mRNA levels are reg…	ferric reduction oxidase 2 (FRO2); CONTAINS InterPro DOMAIN/s: Ferredoxin reductase-type FAD-binding domain (InterPro:IPR017927), Ferric reductase, NAD binding (InterPro:IPR013121), FAD-binding 8 (InterPro:IPR013112), Riboflavin synthase-like beta-barrel (InterPro:IPR017938), Ferric reductase-like transmembrane component, N-terminal (InterPro:IPR013130); BEST Arabidopsis thaliana protein match is…	0	0	0	0	-1.80166	-2.47168	1.57475	0	0	0	0	0	0	0	-1.13305	-1.15774	-2.65478	-1.28718
AT1G01600	CYP86A4	cytochrome P450, family 86, subfamily A, polypeptide 4	cytochrome P450, family 86, subfamily A, polypeptide 4	Encodes a member of the CYP86A subfamily of cytochrome p450 genes. Expressed significantly at highest level in mature stems and flowers.	cytochrome P450, family 86, subfamily A, polypeptide 4 (CYP86A4); CONTAINS InterPro DOMAIN/s: Cytochrome P450 (InterPro:IPR001128), Cytochrome P450, conserved site (InterPro:IPR017972), Cytochrome P450, E-class, group I (InterPro:IPR002401); BEST Arabidopsis thaliana protein match is: cytochrome P450, family 86, subfamily A, polypeptide 2 (TAIR:AT4G00360.1); Has 27858 Blast hits to 27767 proteins…	0	0	0	0	-1.55808	-1.30097	0	0	0	0	-1.08276	-1.18661	0	0	0	0	-1.39811	-1.36904
AT1G01750	ADF11	actin depolymerizing factor 11	actin depolymerizing factor 11	x	actin depolymerizing factor 11 (ADF11); FUNCTIONS IN: actin binding; INVOLVED IN: biological_process unknown; LOCATED IN: intracellular; EXPRESSED IN: 6 plant structures; EXPRESSED DURING: 4 anthesis, petal differentiation and expansion stage; CONTAINS InterPro DOMAIN/s: Actin-binding, cofilin/tropomyosin type (InterPro:IPR002108); BEST Arabidopsis thaliana protein match is: actin depolymerizing …	0	0	0	0	-1.67712	-1.48799	0	0	0	-1.10571	-2.11368	-1.296	0	0	0	0	-2.099	-2.53936
AT1G02170	ATMC1	ARABIDOPSIS THALIANA METACASPASE 1	metacaspase 1	Metacaspase AtMCP1b. Arginine/lysine-specific cysteine protease activity. Induces apoptosis in yeast. Contains Pfam profile PF00656: ICE-like protease (caspase) p20 domain	metacaspase 1 (AMC1); FUNCTIONS IN: cysteine-type endopeptidase activity; INVOLVED IN: proteolysis, induction of apoptosis; LOCATED IN: chloroplast; EXPRESSED IN: 23 plant structures; EXPRESSED DURING: 15 growth stages; CONTAINS InterPro DOMAIN/s: Zinc finger, LSD1-type (InterPro:IPR005735), Peptidase C14, caspase catalytic (InterPro:IPR011600); BEST Arabidopsis thaliana protein match is: metacas…	0	0	0	0	1.27562	0	0	0	0	0	0	0	0	0	0	1.14625	1.20931	1.2077
AT1G02390	ATGPAT2	GLYCEROL-3-PHOSPHATE sn-2-ACYLTRANSFERASE 2	glycerol-3-phosphate acyltransferase 2	Encodes a member of a family of proteins with glycerol-3-phosphate acyltransferase activity.	glycerol-3-phosphate acyltransferase 2 (GPAT2); FUNCTIONS IN: acyltransferase activity; INVOLVED IN: metabolic process; EXPRESSED IN: 13 plant structures; EXPRESSED DURING: 8 growth stages; CONTAINS InterPro DOMAIN/s: Phospholipid/glycerol acyltransferase (InterPro:IPR002123); BEST Arabidopsis thaliana protein match is: glycerol-3-phosphate acyltransferase 3 (TAIR:AT4G01950.1); Has 367 Blast hits…	0	0	1.39148	1.98285	1.02171	0	0	0	1.05761	0	0	0	0	0	1.02771	1.16443	0	0
AT1G02400	ATGA2OX4	Arabidopsis thaliana gibberellin 2-oxidase 4	gibberellin 2-oxidase 6	Encodes a gibberellin 2-oxidase that acts on C19 gibberellins but not C20 gibberellins.	gibberellin 2-oxidase 6 (GA2OX6); CONTAINS InterPro DOMAIN/s: Oxoglutarate/iron-dependent oxygenase (InterPro:IPR005123); BEST Arabidopsis thaliana protein match is: gibberellin 2-oxidase 4 (TAIR:AT1G47990.1); Has 8143 Blast hits to 8109 proteins in 973 species: Archae - 0; Bacteria - 1087; Metazoa - 68; Fungi - 840; Plants - 4773; Viruses - 0; Other Eukaryotes - 1375 (source: NCBI BLink).	0	0	1.41088	1.89778	1.9385	0	0	0	0	1.38365	1.04223	0	0	0	1.81706	2.09142	1.48289	1.08724
AT1G02520	ABCB11	ATP-binding cassette B11	P-glycoprotein 11	x	P-glycoprotein 11 (PGP11); FUNCTIONS IN: ATPase activity, coupled to transmembrane movement of substances; INVOLVED IN: transport, transmembrane transport; LOCATED IN: plasma membrane; EXPRESSED IN: callus; CONTAINS InterPro DOMAIN/s: ATPase, AAA+ type, core (InterPro:IPR003593), ABC transporter-like (InterPro:IPR003439), ABC transporter, transmembrane domain, type 1 (InterPro:IPR011527), ABC tra…	0	0	3.32753	4.51487	5.07734	4.26393	0	0	2.62031	3.50242	3.91966	2.41493	0	0	2.871	4.17621	4.91304	4.53386
AT1G02750	x	x	Drought-responsive family protein	x	Drought-responsive family protein; FUNCTIONS IN: zinc ion binding; INVOLVED IN: response to water deprivation; LOCATED IN: intracellular; EXPRESSED IN: 22 plant structures; EXPRESSED DURING: 13 growth stages; CONTAINS InterPro DOMAIN/s: Zinc finger, C2H2-like (InterPro:IPR015880), Drought induced 19/ RING finger protein 114 (InterPro:IPR008598); BEST Arabidopsis thaliana protein match is: Drought…	0	0	0	0	1.01299	0	0	0	0	0	0	0	0	0	0	0	1.08465	1.1669
AT1G02810	x	x	Plant invertase/pectin methylesterase inhibitor superfamily	x	Plant invertase/pectin methylesterase inhibitor superfamily; FUNCTIONS IN: enzyme inhibitor activity, pectinesterase activity; INVOLVED IN: cell wall modification; LOCATED IN: endomembrane system, cell wall, plant-type cell wall; EXPRESSED IN: 14 plant structures; EXPRESSED DURING: 6 growth stages; CONTAINS InterPro DOMAIN/s: Pectinesterase, active site (InterPro:IPR018040), Pectin lyase fold/vir…	0	0	0	-1.05792	-1.75469	-1.32519	0	0	0	0	-1.03756	-1.15468	0	0	0	-1.08293	-1.61138	-1.40152
AT1G02816	x	x	Protein of unknown function, DUF538	x	Protein of unknown function, DUF538; FUNCTIONS IN: molecular_function unknown; INVOLVED IN: biological_process unknown; LOCATED IN: plasma membrane, vacuole; EXPRESSED IN: 25 plant structures; EXPRESSED DURING: 14 growth stages; CONTAINS InterPro DOMAIN/s: Protein of unknown function DUF538 (InterPro:IPR007493); BEST Arabidopsis thaliana protein match is: Protein of unknown function, DUF538 (TAIR…	0	0	0	0	0	0	0	0	0	0	0	0	0	1.43908	1.47408	0	0	0
AT1G02850	BGLU11	beta glucosidase 11	beta glucosidase 11	x	beta glucosidase 11 (BGLU11); FUNCTIONS IN: cation binding, hydrolase activity, hydrolyzing O-glycosyl compounds, catalytic activity; INVOLVED IN: carbohydrate metabolic process; LOCATED IN: endomembrane system; EXPRESSED IN: 24 plant structures; EXPRESSED DURING: 13 growth stages; CONTAINS InterPro DOMAIN/s: Glycoside hydrolase, family 1 (InterPro:IPR001360), Glycoside hydrolase, family 1, activ…	0	1.00445	0	1.42457	1.26152	1.53029	0	0	0	0	0	1.36254	0	0	0	0	1.10656	1.60215
AT1G02860	BAH1	BENZOIC ACID HYPERSENSITIVE 1	NLA (RJ); SPX (SYG1/Pho81/XPR1) domain-containing protein	Encodes a likely ubiquitin E3 ligase with RING and SPX domains that is involved in mediating immune responses. Targeted by MIR827.	nitrogen limitation adaptation (NLA); CONTAINS InterPro DOMAIN/s: Zinc finger; RING-type; conserved site (InterPro:IPR017907); Zinc finger; RING-type (InterPro:IPR001841); SPX; N-terminal (InterPro:IPR004331); BEST Arabidopsis thaliana protein match is: SPX (SYG1/Pho81/XPR1) domain-containing protein / zinc finger (C3HC4-type RING finger) protein-related (TAIR:AT2G38920.1); Has 2026 Blast hits to…	0	0	0	0	1.0444	0	0	0	0	0	0	0	0	1.13184	1.2876	1.23653	0	0
AT1G02920	ATGST11	ARABIDOPSIS GLUTATHIONE S-TRANSFERASE 11	glutathione S-transferase 7	Encodes glutathione transferase belonging to the phi class of GSTs. Naming convention according to Wagner et al. (2002).	glutathione S-transferase 7 (GSTF7); FUNCTIONS IN: glutathione transferase activity, copper ion binding, cobalt ion binding, glutathione binding; INVOLVED IN: defense response to fungus, incompatible interaction, response to cadmium ion, response to salt stress, defense response to bacterium, toxin catabolic process; LOCATED IN: nucleus, vacuole, cytoplasm; EXPRESSED IN: root, cultured cell, leaf…	0	0	0	2.57787	2.13727	1.43444	-1.11612	0	0	1.25978	1.35144	1.50694	0	0	0	1.78914	2.2396	2.63748
AT1G02930	ATGST1	ARABIDOPSIS GLUTATHIONE S-TRANSFERASE 1	glutathione S-transferase 6	Encodes glutathione transferase belonging to the phi class of GSTs. Naming convention according to Wagner et al. (2002).	glutathione S-transferase 6 (GSTF6); FUNCTIONS IN: glutathione transferase activity, copper ion binding, cobalt ion binding, glutathione binding; INVOLVED IN: in 7 processes; LOCATED IN: mitochondrion, cell wall, vacuole, cytoplasm; EXPRESSED IN: fruit, root, cultured cell, leaf; EXPRESSED DURING: seedling growth, seed development stages; CONTAINS InterPro DOMAIN/s: Thioredoxin fold (InterPro:IPR…	0	0	0	2.47372	2.34812	1.56668	0	0	0	1.16491	1.62411	1.78558	0	0	1.05077	2.09005	2.27661	2.35694
AT1G03130	PSAD-2	photosystem I subunit D-2	photosystem I subunit D-2	Encodes a protein predicted by sequence similarity with spinach PsaD to be photosystem I reaction center subunit II (PsaD2)	photosystem I subunit D-2 (PSAD-2); FUNCTIONS IN: molecular_function unknown; INVOLVED IN: photosynthesis; LOCATED IN: in 6 components; EXPRESSED IN: 23 plant structures; EXPRESSED DURING: 14 growth stages; CONTAINS InterPro DOMAIN/s: Photosystem I protein PsaD (InterPro:IPR003685); BEST Arabidopsis thaliana protein match is: photosystem I subunit D-1 (TAIR:AT4G02770.1); Has 509 Blast hits to 509…	0	-1.49938	0	-1.66553	-1.62324	-1.45112	0	0	0	0	0	0	0	0	0	-1.55273	-1.73489	-1.74054
AT1G03220	x	x	Eukaryotic aspartyl protease family protein	x	Eukaryotic aspartyl protease family protein; FUNCTIONS IN: aspartic-type endopeptidase activity; INVOLVED IN: response to salt stress; LOCATED IN: cell wall, plasma membrane, membrane, plant-type cell wall; EXPRESSED IN: 6 plant structures; CONTAINS InterPro DOMAIN/s: Peptidase aspartic (InterPro:IPR021109), Peptidase aspartic, catalytic (InterPro:IPR009007), Peptidase A1 (InterPro:IPR001461); BE…	0	0	0	0	1.45333	0	0	0	0	0	1.11416	0	0	0	1.01362	1.14965	1.43156	1.40768
AT1G03230	x	x	Eukaryotic aspartyl protease family protein	x	Eukaryotic aspartyl protease family protein; FUNCTIONS IN: aspartic-type endopeptidase activity; INVOLVED IN: response to salt stress; LOCATED IN: cell wall, plant-type cell wall; EXPRESSED IN: stem, root; CONTAINS InterPro DOMAIN/s: Peptidase aspartic (InterPro:IPR021109), Peptidase aspartic, catalytic (InterPro:IPR009007), Peptidase A1 (InterPro:IPR001461); BEST Arabidopsis thaliana protein mat…	0	0	0	0	0	0	0	0	0	0	1.03245	0	0	0	0	0	1.15491	1.07125
AT1G03310	AtBE2	NULL	debranching enzyme 1	Encodes a protein with strong similarity to isoamylase (EC:3.2.1.68) however lacks critical residues known to be important for activity. Appears to co localize with ISA1 in the chloroplast isoamylase complex. Mutations in this gene cause the loss of detectable isoamylase activity and the disruption of normal starch structure. It has been postulated that AtISA2 interacts with AtISA1 to form the Is…	debranching enzyme 1 (DBE1); FUNCTIONS IN: isoamylase activity, alpha-amylase activity; INVOLVED IN: carbohydrate metabolic process, amylopectin biosynthetic process; LOCATED IN: chloroplast; EXPRESSED IN: 22 plant structures; EXPRESSED DURING: 13 growth stages; CONTAINS InterPro DOMAIN/s: Glycoside hydrolase, family 13, N-terminal (InterPro:IPR004193), Immunoglobulin E-set (InterPro:IPR014756), …	0	0	0	0	-1.32444	0	0	0	0	0	0	0	0	0	0	0	-1.08476	-1.20346
AT1G03600	PSB27	NULL	photosystem II family protein	x	PSB27; FUNCTIONS IN: molecular_function unknown; INVOLVED IN: photosystem II repair; LOCATED IN: thylakoid, chloroplast thylakoid membrane, chloroplast thylakoid lumen, chloroplast photosystem II, chloroplast; EXPRESSED IN: 23 plant structures; EXPRESSED DURING: 13 growth stages; Has 273 Blast hits to 273 proteins in 82 species: Archae - 0; Bacteria - 114; Metazoa - 0; Fungi - 0; Plants - 63; Vir…	0	0	0	-1.10728	-1.17813	-1.0002	0	0	0	0	0	0	0	0	0	0	0	-1.00817
AT1G03610	x	x	Protein of unknown function (DUF789)	x	Protein of unknown function (DUF789); CONTAINS InterPro DOMAIN/s: Protein of unknown function DUF789 (InterPro:IPR008507); BEST Arabidopsis thaliana protein match is: Protein of unknown function (DUF789) (TAIR:AT4G03420.1); Has 266 Blast hits to 262 proteins in 19 species: Archae - 0; Bacteria - 0; Metazoa - 0; Fungi - 0; Plants - 263; Viruses - 0; Other Eukaryotes - 3 (source: NCBI BLink).	0	0	0	0	1.06824	0	0	0	0	0	0	0	0	1.03885	1.05455	1.09444	0	0
AT1G03630	POR C	protochlorophyllide oxidoreductase C	protochlorophyllide oxidoreductase C	Encodes for a protein with protochlorophyllide oxidoreductase activity. The enzyme is NADPH- and light-dependent.	protochlorophyllide oxidoreductase C (POR C); FUNCTIONS IN: oxidoreductase activity, NADPH dehydrogenase activity, protochlorophyllide reductase activity; INVOLVED IN: chlorophyll biosynthetic process; LOCATED IN: chloroplast thylakoid membrane, chloroplast, chloroplast envelope; EXPRESSED IN: 22 plant structures; EXPRESSED DURING: 13 growth stages; CONTAINS InterPro DOMAIN/s: NAD(P)-binding doma…	0	0	0	0	-1.37841	-1.16672	0	0	0	0	0	0	0	0	0	0	0	-1.22732
AT1G03730	x	x	x	x	unknown protein; BEST Arabidopsis thaliana protein match is: unknown protein (TAIR:AT4G03600.1); Has 50 Blast hits to 50 proteins in 10 species: Archae - 0; Bacteria - 0; Metazoa - 0; Fungi - 0; Plants - 50; Viruses - 0; Other Eukaryotes - 0 (source: NCBI BLink).	0	0	1.25628	0	0	0	0	0	0	1.16244	1.13122	0	0	0	1.37874	1.48107	1.23649	0
AT1G03740	x	x	Protein kinase superfamily protein	x	Protein kinase superfamily protein; FUNCTIONS IN: protein serine/threonine kinase activity, protein kinase activity, kinase activity, ATP binding; INVOLVED IN: protein amino acid phosphorylation, N-terminal protein myristoylation; EXPRESSED IN: 24 plant structures; EXPRESSED DURING: 13 growth stages; CONTAINS InterPro DOMAIN/s: Protein kinase, ATP binding site (InterPro:IPR017441), Protein kinase…	0	0	1.19082	1.15459	1.59505	0	0	0	0	0	1.21873	0	0	0	0	0	0	0
AT1G03850	ATGRXS13	glutaredoxin 13	Glutaredoxin family protein	x	Glutaredoxin family protein; FUNCTIONS IN: electron carrier activity, protein disulfide oxidoreductase activity; INVOLVED IN: response to cytokinin stimulus; EXPRESSED IN: 14 plant structures; EXPRESSED DURING: 9 growth stages; CONTAINS InterPro DOMAIN/s: Glutaredoxin-like, plant II (InterPro:IPR011905), Thioredoxin fold (InterPro:IPR012335), Glutaredoxin (InterPro:IPR002109), Thioredoxin-like fo…	0	0	0	1.11184	0	0	0	0	0	0	0	0	0	0	1.81028	1.87231	0	0
AT1G03905	ABCI19	ATP-binding cassette I19	P-loop containing nucleoside triphosphate hydrolases superfamily protein	x	P-loop containing nucleoside triphosphate hydrolases superfamily protein; FUNCTIONS IN: nucleoside-triphosphatase activity, ATPase activity, nucleotide binding, ATP binding; EXPRESSED IN: 8 plant structures; EXPRESSED DURING: petal differentiation and expansion stage, D bilateral stage; CONTAINS InterPro DOMAIN/s: ATPase, AAA+ type, core (InterPro:IPR003593), ABC transporter-like (InterPro:IPR003…	0	0	0	1.24636	1.36341	1.1092	0	0	0	0	1.12823	0	0	0	0	1.00321	1.28711	1.26655
AT1G04100	IAA10	indoleacetic acid-induced protein 10	indoleacetic acid-induced protein 10	Auxin induced gene, IAA10 (IAA10).	indoleacetic acid-induced protein 10 (IAA10); FUNCTIONS IN: sequence-specific DNA binding transcription factor activity; INVOLVED IN: response to auxin stimulus, response to chitin; LOCATED IN: nucleus; EXPRESSED IN: 7 plant structures; EXPRESSED DURING: 4 anthesis, petal differentiation and expansion stage; CONTAINS InterPro DOMAIN/s: Aux/IAA-ARF-dimerisation (InterPro:IPR011525), AUX/IAA protei…	0	0	0	0	1.22411	1.0602	0	0	0	0	1.02803	0	0	0	0	0	0	1.13666
AT1G04640	LIP2	lipoyltransferase 2	lipoyltransferase 2	Lipoyltransferase, located in mitochondria but not found in chloroplasts	lipoyltransferase 2 (LIP2); CONTAINS InterPro DOMAIN/s: Octanoyltransferase (InterPro:IPR000544), Octanoyltransferase, conserved site (InterPro:IPR020605), Biotin/lipoate A/B protein ligase (InterPro:IPR004143); BEST Arabidopsis thaliana protein match is: Biotin/lipoate A/B protein ligase family (TAIR:AT4G31050.1); Has 5700 Blast hits to 5697 proteins in 1675 species: Archae - 17; Bacteria - 3180…	0	0	0	0	0	0	0	0	0	0	0	0	0	0	1.13412	1.48042	0	0
AT1G04800	x	x	glycine-rich protein	x	glycine-rich protein; FUNCTIONS IN: molecular_function unknown; INVOLVED IN: N-terminal protein myristoylation; LOCATED IN: endomembrane system; EXPRESSED IN: 17 plant structures; EXPRESSED DURING: 12 growth stages; Has 109132 Blast hits to 26905 proteins in 1855 species: Archae - 173; Bacteria - 37969; Metazoa - 32319; Fungi - 6881; Plants - 10265; Viruses - 1569; Other Eukaryotes - 19956 (sourc…	0	0	0	-1.13538	-1.58387	-1.19046	0	0	0	0	0	-1.03406	0	-1.93102	-2.24983	-2.05455	-1.42926	-1.47399
AT1G05020	x	x	ENTH/ANTH/VHS superfamily protein	x	ENTH/ANTH/VHS superfamily protein; FUNCTIONS IN: phospholipid binding, clathrin binding, binding, phosphatidylinositol binding; INVOLVED IN: clathrin coat assembly; LOCATED IN: clathrin coat; EXPRESSED IN: 11 plant structures; EXPRESSED DURING: L mature pollen stage, M germinated pollen stage, 4 anthesis, petal differentiation and expansion stage, LP.08 eight leaves visible; CONTAINS InterPro DOM…	1.30997	0	1.86717	1.72191	1.98989	0	0	0	0	1.00148	0	0	0	0	0	1.05737	0	0
AT1G05060	x	x	x	x	unknown protein; Has 34 Blast hits to 34 proteins in 13 species: Archae - 0; Bacteria - 0; Metazoa - 0; Fungi - 0; Plants - 34; Viruses - 0; Other Eukaryotes - 0 (source: NCBI BLink).	0	0	1.04323	2.53255	3.43358	3.65315	0	0	0	1.9815	2.87005	2.31853	0	0	1.06824	2.29156	3.53414	3.47323
AT1G05205	x	x	x	x	unknown protein; Has 44 Blast hits to 44 proteins in 16 species: Archae - 0; Bacteria - 0; Metazoa - 0; Fungi - 0; Plants - 44; Viruses - 0; Other Eukaryotes - 0 (source: NCBI BLink).	0	0	0	0	0	0	0	0	0	0	0	0	0	1.30012	1.38309	0	0	0
AT1G05240	x	x	Peroxidase superfamily protein	x	Peroxidase superfamily protein; FUNCTIONS IN: peroxidase activity, heme binding; INVOLVED IN: response to oxidative stress, oxidation reduction; LOCATED IN: plant-type cell wall; CONTAINS InterPro DOMAIN/s: Haem peroxidase (InterPro:IPR010255), Plant peroxidase (InterPro:IPR000823), Peroxidases heam-ligand binding site (InterPro:IPR019793), Peroxidase, active site (InterPro:IPR019794), Haem perox…	0	0	0	0	0	-1.23054	0	0	0	0	0	-1.43536	0	0	0	0	-1.49439	-2.21356
AT1G05250	AtPRX1	NULL	Peroxidase superfamily protein	x	Peroxidase superfamily protein; FUNCTIONS IN: peroxidase activity, heme binding; INVOLVED IN: response to oxidative stress, oxidation reduction; LOCATED IN: endomembrane system; CONTAINS InterPro DOMAIN/s: Haem peroxidase (InterPro:IPR010255), Plant peroxidase (InterPro:IPR000823), Peroxidases heam-ligand binding site (InterPro:IPR019793), Peroxidase, active site (InterPro:IPR019794), Haem peroxi…	0	0	0	0	0	-1.23054	0	0	0	0	0	-1.43536	0	0	0	0	-1.49439	-2.21356
AT1G05300	ZIP5	zinc transporter 5 precursor	zinc transporter 5 precursor	member of Fe(II) transporter isolog family	zinc transporter 5 precursor (ZIP5); FUNCTIONS IN: cation transmembrane transporter activity, metal ion transmembrane transporter activity; INVOLVED IN: response to zinc ion, cation transport; LOCATED IN: endomembrane system, integral to membrane, membrane; EXPRESSED IN: 10 plant structures; EXPRESSED DURING: LP.06 six leaves visible, LP.04 four leaves visible, 4 anthesis, C globular stage, petal…	0	0	0	1.68104	1.69017	0	0	0	0	0	1.1957	0	0	0	1.28227	1.28041	1.04857	0
AT1G05360	KMS2	Killing Me Slowly 2	x	x	BEST Arabidopsis thaliana protein match is: SNARE associated Golgi protein family (TAIR:AT4G14950.1); Has 332 Blast hits to 326 proteins in 115 species: Archae - 0; Bacteria - 11; Metazoa - 174; Fungi - 0; Plants - 74; Viruses - 0; Other Eukaryotes - 73 (source: NCBI BLink).	0	0	0	0	0	0	0	0	0	0	0	0	0	1.27004	1.07499	0	0	0
AT1G05560	UGT1	UDP-GLUCOSE TRANSFERASE 1	UDP-glucosyltransferase 75B1	A UDP-glucose transferase localized in the phragmoplast. It has been co-purified with the callose synthase complex and may transfer UDP-glucose from sucrose synthase to the callose synthase and thus help form a substrate channel for the synthesis of callose at the forming cell plate. Induced by salicylic acid. Independent of NPR1 for their induction by salicylic acid. UGT1 encodes a protein with …	UDP-glucosyltransferase 75B1 (UGT75B1); CONTAINS InterPro DOMAIN/s: UDP-glucuronosyl/UDP-glucosyltransferase (InterPro:IPR002213); BEST Arabidopsis thaliana protein match is: UDP-glucosyl transferase 75B2 (TAIR:AT1G05530.1); Has 7961 Blast hits to 7890 proteins in 509 species: Archae - 0; Bacteria - 579; Metazoa - 2125; Fungi - 39; Plants - 5043; Viruses - 112; Other Eukaryotes - 63 (source: NCBI…	0	1.29309	1.61561	1.80497	1.03158	1.34692	0	0	0	0	1.00021	0	0	-1.66871	0	1.02741	1.68215	1.74207
AT1G05575	x	x	x	x	unknown protein; FUNCTIONS IN: molecular_function unknown; INVOLVED IN: anaerobic respiration; LOCATED IN: endomembrane system; EXPRESSED IN: 17 plant structures; EXPRESSED DURING: 9 growth stages; BEST Arabidopsis thaliana protein match is: unknown protein (TAIR:AT2G31945.1); Has 63 Blast hits to 63 proteins in 10 species: Archae - 0; Bacteria - 0; Metazoa - 0; Fungi - 0; Plants - 63; Viruses - …	0	0	2.43895	2.27189	2.81068	1.245	0	1.7646	1.0631	1.00473	1.98961	0	0	1.74574	2.62121	2.90669	2.55661	1.82603
AT1G05650	x	x	Pectin lyase-like superfamily protein	x	Pectin lyase-like superfamily protein; FUNCTIONS IN: polygalacturonase activity; INVOLVED IN: carbohydrate metabolic process; LOCATED IN: endomembrane system; CONTAINS InterPro DOMAIN/s: Pectin lyase fold/virulence factor (InterPro:IPR011050), Pectin lyase fold (InterPro:IPR012334), Glycoside hydrolase, family 28 (InterPro:IPR000743), Parallel beta-helix repeat (InterPro:IPR006626); BEST Arabidop…	0	0	0	0	0	0	0	0	-1.31585	-1.67822	-1.1089	0	0	0	-1.18655	-1.99274	-1.12673	0
AT1G05660	x	x	Pectin lyase-like superfamily protein	x	Pectin lyase-like superfamily protein; FUNCTIONS IN: polygalacturonase activity; INVOLVED IN: carbohydrate metabolic process; LOCATED IN: endomembrane system; CONTAINS InterPro DOMAIN/s: Pectin lyase fold/virulence factor (InterPro:IPR011050), Pectin lyase fold (InterPro:IPR012334), Glycoside hydrolase, family 28 (InterPro:IPR000743), Parallel beta-helix repeat (InterPro:IPR006626); BEST Arabidop…	0	0	0	-1.43994	0	-1.0767	0	0	-1.21055	-1.88296	-1.7177	0	0	0	0	-1.38464	0	-1.2644
AT1G05675	x	x	UDP-Glycosyltransferase superfamily protein	x	UDP-Glycosyltransferase superfamily protein; FUNCTIONS IN: transferase activity, transferring hexosyl groups; INVOLVED IN: metabolic process; CONTAINS InterPro DOMAIN/s: UDP-glucuronosyl/UDP-glucosyltransferase (InterPro:IPR002213); BEST Arabidopsis thaliana protein match is: Uridine diphosphate glycosyltransferase 74E2 (TAIR:AT1G05680.1).	0	0	5.21973	5.57952	6.30901	4.51791	0	1.35907	5.08032	4.25903	4.08166	2.03999	0	0	4.76553	5.81765	5.82056	5.28075
AT1G05680	UGT74E2	Uridine diphosphate glycosyltransferase 74E2	Uridine diphosphate glycosyltransferase 74E2	Encodes a UDP-glucosyltransferase, UGT74E2, that acts on IBA (indole-3-butyric acid) and affects auxin homeostasis. The transcript and protein levels of this enzyme are strongly induced by H2O2 and may allow integration of ROS (reactive oxygen species) and auxin signaling. This enzyme can also transfer glycosyl groups to several compounds related to the explosive TNT when this synthetic compound …	Uridine diphosphate glycosyltransferase 74E2 (UGT74E2); CONTAINS InterPro DOMAIN/s: UDP-glucuronosyl/UDP-glucosyltransferase (InterPro:IPR002213); BEST Arabidopsis thaliana protein match is: UDP-Glycosyltransferase superfamily protein (TAIR:AT1G05675.1); Has 8397 Blast hits to 8309 proteins in 513 species: Archae - 0; Bacteria - 605; Metazoa - 2499; Fungi - 31; Plants - 5061; Viruses - 123; Other…	0	1.07689	4.36929	7.06501	7.00904	6.22288	0	1.65432	3.545	4.68964	4.7393	3.08449	0	0	4.98553	7.32215	8.45314	8.68858
AT1G05870	x	x	Protein of unknown function (DUF1685)	x	Protein of unknown function (DUF1685); FUNCTIONS IN: molecular_function unknown; INVOLVED IN: N-terminal protein myristoylation; LOCATED IN: cellular_component unknown; CONTAINS InterPro DOMAIN/s: Protein of unknown function DUF1685 (InterPro:IPR012881); BEST Arabidopsis thaliana protein match is: Protein of unknown function (DUF1685) (TAIR:AT2G31560.2); Has 270 Blast hits to 270 proteins in 15 s…	0	0	0	0	0	0	0	0	0	0	0	0	0	1.15708	1.17765	0	0	0
AT1G06360	x	x	Fatty acid desaturase family protein	x	Fatty acid desaturase family protein; FUNCTIONS IN: oxidoreductase activity, oxidoreductase activity, acting on paired donors, with oxidation of a pair of donors resulting in the reduction of molecular oxygen to two molecules of water; INVOLVED IN: oxidation reduction, lipid metabolic process; CONTAINS InterPro DOMAIN/s: Fatty acid desaturase, type 1, core (InterPro:IPR015876), Fatty acid desatur…	0	0	0	-1.12883	-2.18268	-2.24091	0	0	0	0	0	-1.13049	0	1.09922	0	0	0	0
AT1G06460	ACD31.2	ALPHA-CRYSTALLIN DOMAIN 31.2	alpha-crystallin domain 32.1	ACD32.1 encodes an alpha-crystallin domain containing protein with homology to small heat shock proteins.	alpha-crystallin domain 32.1 (ACD32.1); INVOLVED IN: response to heat; LOCATED IN: peroxisome; EXPRESSED IN: 23 plant structures; EXPRESSED DURING: 15 growth stages; CONTAINS InterPro DOMAIN/s: Heat shock protein Hsp20 (InterPro:IPR002068), HSP20-like chaperone (InterPro:IPR008978); BEST Arabidopsis thaliana protein match is: heat shock protein 17.6A (TAIR:AT5G12030.1); Has 3590 Blast hits to 359…	0	0	0	0	0	0	0	0	0	0	0	0	0	0	0	0	-1.34267	-1.29908
AT1G06620	x	x	2-oxoglutarate (2OG) and Fe(II)-dependent oxygenase superfamily protein	encodes a protein whose sequence is similar to a 2-oxoglutarate-dependent dioxygenase	2-oxoglutarate (2OG) and Fe(II)-dependent oxygenase superfamily protein; CONTAINS InterPro DOMAIN/s: Oxoglutarate/iron-dependent oxygenase (InterPro:IPR005123); BEST Arabidopsis thaliana protein match is: 2-oxoglutarate (2OG) and Fe(II)-dependent oxygenase superfamily protein (TAIR:AT3G61400.1); Has 8339 Blast hits to 8299 proteins in 1003 species: Archae - 0; Bacteria - 1128; Metazoa - 122; Fung…	1.05282	1.22108	0	0	0	0	0	0	0	0	-1.15204	0	0	0	0	0	0	0
AT1G06680	OE23	OXYGEN EVOLVING COMPLEX SUBUNIT 23 KDA	photosystem II subunit P-1	Encodes a 23 kD extrinsic protein that is part of photosystem II and participates in the regulation of oxygen evolution.	photosystem II subunit P-1 (PSBP-1); FUNCTIONS IN: poly(U) RNA binding; INVOLVED IN: photosynthesis, light reaction, defense response to bacterium, response to light intensity; LOCATED IN: in 12 components; EXPRESSED IN: 27 plant structures; EXPRESSED DURING: 15 growth stages; CONTAINS InterPro DOMAIN/s: Photosystem II oxygen evolving complex protein PsbP (InterPro:IPR002683), Mog1/PsbP/DUF1795, …	0	0	0	-1.34777	-1.56462	-1.34472	0	0	0	0	0	0	0	0	0	0	-1.20002	-1.60531
AT1G06760	x	x	winged-helix DNA-binding transcription factor family protein	x	winged-helix DNA-binding transcription factor family protein; FUNCTIONS IN: DNA binding; INVOLVED IN: nucleosome assembly; LOCATED IN: nucleus, nucleosome; EXPRESSED IN: 23 plant structures; EXPRESSED DURING: 13 growth stages; CONTAINS InterPro DOMAIN/s: Winged helix-turn-helix transcription repressor DNA-binding (InterPro:IPR011991), Histone H5 (InterPro:IPR005819), Histone H1/H5 (InterPro:IPR00…	0	0	0	0	0	0	0	0	0	0	0	0	0	1.67751	1.61993	1.362	0	0
AT1G06800	DALL4	DAD1-Like Lipase 4	alpha/beta-Hydrolases superfamily protein	Encodes a lipase that hydrolyzes phosphatidylcholine, glycolipids as well as triacylglycerols.	alpha/beta-Hydrolases superfamily protein; FUNCTIONS IN: galactolipase activity, triglyceride lipase activity, phospholipase A1 activity; INVOLVED IN: lipid metabolic process; LOCATED IN: chloroplast; EXPRESSED IN: 8 plant structures; EXPRESSED DURING: 4 anthesis, C globular stage, petal differentiation and expansion stage; CONTAINS InterPro DOMAIN/s: Lipase, class 3 (InterPro:IPR002921); BEST Ar…	0	0	0	1.23142	1.97017	1.30009	0	0	0	0	1.49348	0	0	0	0	1.45714	1.68375	1.65448
AT1G07000	ATEXO70B2	exocyst subunit exo70 family protein B2	exocyst subunit exo70 family protein B2	A member of EXO70 gene family, putative exocyst subunits, conserved in land plants. Arabidopsis thaliana contains 23 putative EXO70 genes, which can be classified into eight clusters on the phylogenetic tree.	exocyst subunit exo70 family protein B2 (EXO70B2); INVOLVED IN: exocytosis, vesicle docking involved in exocytosis; LOCATED IN: cytosol, nucleus, plasma membrane, exocyst; EXPRESSED IN: 19 plant structures; EXPRESSED DURING: 12 growth stages; CONTAINS InterPro DOMAIN/s: Exo70 exocyst complex subunit (InterPro:IPR004140); BEST Arabidopsis thaliana protein match is: exocyst subunit exo70 family pro…	0	0	0	1.17629	1.32234	0	0	0	0	0	0	1.02155	0	0	0	1.21692	0	0
AT1G07010	AtSLP1	NULL	Calcineurin-like metallo-phosphoesterase superfamily protein	x	Calcineurin-like metallo-phosphoesterase superfamily protein; FUNCTIONS IN: hydrolase activity, protein serine/threonine phosphatase activity; INVOLVED IN: biological_process unknown; LOCATED IN: peroxisome; EXPRESSED IN: 21 plant structures; EXPRESSED DURING: 13 growth stages; CONTAINS InterPro DOMAIN/s: Metallophosphoesterase (InterPro:IPR004843); BEST Arabidopsis thaliana protein match is: Cal…	0	0	0	0	0	0	0	0	0	0	0	0	0	-1.6614	-1.54967	0	0	0
AT1G07030	x	x	Mitochondrial substrate carrier family protein	x	Mitochondrial substrate carrier family protein; FUNCTIONS IN: binding; INVOLVED IN: transport, mitochondrial transport, transmembrane transport; LOCATED IN: mitochondrial inner membrane, membrane; EXPRESSED IN: 20 plant structures; EXPRESSED DURING: 15 growth stages; CONTAINS InterPro DOMAIN/s: Mitochondrial carrier protein (InterPro:IPR002067), Mitochondrial substrate carrier (InterPro:IPR001993…	0	0	0	0	0	0	0	0	0	0	0	0	0	0	0	0	1.01513	1.02241
AT1G07050	x	x	CCT motif family protein	x	CCT motif family protein; CONTAINS InterPro DOMAIN/s: CCT domain (InterPro:IPR010402); BEST Arabidopsis thaliana protein match is: CCT motif family protein (TAIR:AT4G25990.1); Has 1772 Blast hits to 1772 proteins in 105 species: Archae - 0; Bacteria - 0; Metazoa - 1; Fungi - 2; Plants - 1711; Viruses - 0; Other Eukaryotes - 58 (source: NCBI BLink).	0	0	0	0	-1.0263	-1.21938	0	0	0	0	0	0	1.16866	0	0	-1.14392	-1.84836	-1.65169
AT1G07135	x	x	glycine-rich protein	x	glycine-rich protein; Has 22251 Blast hits to 8348 proteins in 789 species: Archae - 21; Bacteria - 7328; Metazoa - 6126; Fungi - 1280; Plants - 3980; Viruses - 524; Other Eukaryotes - 2992 (source: NCBI BLink).	0	1.01091	2.86569	2.47563	3.48661	2.09303	0	0	2.31585	2.32657	2.32463	1.49212	0	0	1.422	2.59271	2.23322	2.23948
AT1G07150	MAPKKK13	mitogen-activated protein kinase kinase kinase 13	mitogen-activated protein kinase kinase kinase 13	member of MEKK subfamily	mitogen-activated protein kinase kinase kinase 13 (MAPKKK13); FUNCTIONS IN: protein serine/threonine kinase activity, protein kinase activity, kinase activity, ATP binding; INVOLVED IN: protein amino acid phosphorylation; EXPRESSED IN: 8 plant structures; EXPRESSED DURING: LP.04 four leaves visible, 4 anthesis, LP.10 ten leaves visible, petal differentiation and expansion stage; CONTAINS InterPro…	0	0	1.17075	0	1.75109	0	0	0	0	0	0	0	0	0	0	1.55878	1.34185	0
AT1G07160	x	x	Protein phosphatase 2C family protein	x	Protein phosphatase 2C family protein; FUNCTIONS IN: protein serine/threonine phosphatase activity, catalytic activity; INVOLVED IN: protein amino acid dephosphorylation; LOCATED IN: chloroplast, protein serine/threonine phosphatase complex; EXPRESSED IN: sperm cell; CONTAINS InterPro DOMAIN/s: Protein phosphatase 2C, manganese/magnesium aspartate binding site (InterPro:IPR000222), Protein phosph…	0	2.48799	3.99396	3.55477	4.58441	2.06475	0	2.919	2.74895	2.2116	2.64551	1.49467	0	1.58358	3.34676	4.07357	3.54068	3.27784
AT1G07180	ATNDI1	ARABIDOPSIS THALIANA INTERNAL NON-PHOSPHORYLATING NAD ( P ) H DEHYDROGENASE	alternative NAD(P)H dehydrogenase 1	Internal NAD(P)H dehydrogenase in mitochondria. The predicted protein sequence has high homology with other designated NAD(P)H DHs from microorganisms; the capacity for matrix NAD(P)H oxidation via the rotenone-insensitive pathway is significantly reduced in the Atndi1 mutant plant line; the in vitro translation product of AtNDI1 is imported into isolated mitochondria and located on the inside of…	alternative NAD(P)H dehydrogenase 1 (NDA1); FUNCTIONS IN: NADH dehydrogenase activity; INVOLVED IN: oxidation reduction; LOCATED IN: intrinsic to mitochondrial inner membrane, mitochondrion; EXPRESSED IN: 20 plant structures; EXPRESSED DURING: 10 growth stages; CONTAINS InterPro DOMAIN/s: FAD-dependent pyridine nucleotide-disulphide oxidoreductase (InterPro:IPR013027), Pyridine nucleotide-disulph…	0	0	0	0	0	1.33823	0	0	0	0	0	0	0	0	0	0	2.43969	2.36794
AT1G07240	UGT71C5	UDP-glucosyl transferase 71C5	UDP-glucosyl transferase 71C5	x	UDP-glucosyl transferase 71C5 (UGT71C5); FUNCTIONS IN: quercetin 3-O-glucosyltransferase activity, UDP-glycosyltransferase activity, transferase activity, transferring glycosyl groups; INVOLVED IN: metabolic process; LOCATED IN: cellular_component unknown; EXPRESSED IN: 22 plant structures; EXPRESSED DURING: 13 growth stages; CONTAINS InterPro DOMAIN/s: UDP-glucuronosyl/UDP-glucosyltransferase (I…	0	0	0	0	1.40421	0	0	0	0	0	0	0	0	0	0	1.22002	1.18415	1.08513
AT1G07440	x	x	NAD(P)-binding Rossmann-fold superfamily protein	x	NAD(P)-binding Rossmann-fold superfamily protein; FUNCTIONS IN: oxidoreductase activity, binding, catalytic activity; INVOLVED IN: response to cadmium ion, response to karrikin; LOCATED IN: cellular_component unknown; EXPRESSED IN: 22 plant structures; EXPRESSED DURING: 13 growth stages; CONTAINS InterPro DOMAIN/s: Short-chain dehydrogenase/reductase, conserved site (InterPro:IPR020904), NAD(P)-b…	0	1.07078	0	0	0	0	0	0	0	0	0	0	1.25943	0	1.12846	1.04097	0	0
AT1G07520	x	x	GRAS family transcription factor	x	GRAS family transcription factor; CONTAINS InterPro DOMAIN/s: Transcription factor GRAS (InterPro:IPR005202); BEST Arabidopsis thaliana protein match is: GRAS family transcription factor (TAIR:AT2G29065.1); Has 2426 Blast hits to 2385 proteins in 289 species: Archae - 0; Bacteria - 8; Metazoa - 3; Fungi - 0; Plants - 2411; Viruses - 0; Other Eukaryotes - 4 (source: NCBI BLink).	0	0	1.20554	1.57529	2.17507	1.23975	0	0	1.10378	1.50907	1.80744	1.02328	0	0	0	1.2793	1.8292	1.39382
AT1G07620	ATOBGM	NULL	GTP-binding protein Obg/CgtA	x	ATOBGM; FUNCTIONS IN: magnesium ion binding, GTP binding, GTPase activity; INVOLVED IN: biological_process unknown; LOCATED IN: cellular_component unknown; CONTAINS InterPro DOMAIN/s: GTP-binding protein Obg/CgtA (InterPro:IPR014100); BEST Arabidopsis thaliana protein match is: Protein of unknown function (DUF3741) (TAIR:AT5G02390.1); Has 561 Blast hits to 511 proteins in 87 species: Archae - 0; …	0	0	1.65283	1.80642	1.9265	1.18587	0	0	0	0	0	0	0	0	1.54755	1.89744	1.69687	1.63484
AT1G07630	PLL5	pol-like 5	pol-like 5	Encodes a protein phosphatase 2C like gene, similar to POL. Involved in leaf development. Knockout mutants have abnormally shaped leaves.	pol-like 5 (PLL5); FUNCTIONS IN: protein serine/threonine phosphatase activity, catalytic activity; INVOLVED IN: N-terminal protein myristoylation, leaf development; LOCATED IN: plasma membrane; EXPRESSED IN: 23 plant structures; EXPRESSED DURING: 13 growth stages; CONTAINS InterPro DOMAIN/s: Protein phosphatase 2C-related (InterPro:IPR001932), Protein phosphatase 2C (InterPro:IPR015655), Protein…	0	0	0	1.06537	1.13684	0	0	0	0	0	0	0	0	0	0	1.09116	0	0
AT1G07720	KCS3	3-ketoacyl-CoA synthase 3	3-ketoacyl-CoA synthase 3	Encodes KCS3, a member of the 3-ketoacyl-CoA synthase family involved in the biosynthesis of VLCFA (very long chain fatty acids).	3-ketoacyl-CoA synthase 3 (KCS3); FUNCTIONS IN: transferase activity, transferring acyl groups other than amino-acyl groups, catalytic activity, acyltransferase activity; INVOLVED IN: response to cold, response to light stimulus, response to osmotic stress; LOCATED IN: endoplasmic reticulum; EXPRESSED IN: 24 plant structures; EXPRESSED DURING: 13 growth stages; CONTAINS InterPro DOMAIN/s: Thiolas…	0	0	0	0	0	0	0	0	0	0	0	0	0	0	0	0	-1.3082	-1.16805
AT1G07750	x	x	RmlC-like cupins superfamily protein	x	RmlC-like cupins superfamily protein; FUNCTIONS IN: copper ion binding, zinc ion binding, nutrient reservoir activity; INVOLVED IN: biological_process unknown; LOCATED IN: cellular_component unknown; EXPRESSED IN: 26 plant structures; EXPRESSED DURING: 14 growth stages; CONTAINS InterPro DOMAIN/s: Cupin, RmlC-type (InterPro:IPR011051), Cupin 1 (InterPro:IPR006045), RmlC-like jelly roll fold (Inte…	0	0	0	0	0	0	0	0	0	0	0	0	0	1.01583	1.04408	0	0	0
AT1G07830	x	x	ribosomal protein L29 family protein; (RJ) RPL29-m	x	ribosomal protein L29 family protein; FUNCTIONS IN: structural constituent of ribosome; INVOLVED IN: translation; LOCATED IN: mitochondrion; ribosome; mitochondrial ribosome; intracellular; EXPRESSED IN: 22 plant structures; EXPRESSED DURING: 13 growth stages; CONTAINS InterPro DOMAIN/s: Ribosomal protein L47; mitochondrial (InterPro:IPR010729); Ribosomal protein L29 (InterPro:IPR001854); Has 365…	0	0	0	0	0	0	0	0	0	0	0	0	0	1.97953	1.81483	1.30267	0	0
AT1G07890	APX1	ascorbate peroxidase 1	ascorbate peroxidase 1	Encodes a cytosolic ascorbate peroxidase APX1. Ascorbate peroxidases are enzymes that scavenge hydrogen peroxide in plant cells. Eight types of APX have been described for Arabidopsis: three cytosolic (APX1, APX2, APX6), two chloroplastic types (stromal sAPX, thylakoid tAPX), and three microsomal (APX3, APX4, APX5) isoforms. At least part of the induction of heat shock proteins during light stres…	ascorbate peroxidase 1 (APX1); FUNCTIONS IN: L-ascorbate peroxidase activity; INVOLVED IN: in 6 processes; LOCATED IN: cytosol, cell wall, chloroplast, plasma membrane, chloroplast stroma; EXPRESSED IN: 27 plant structures; EXPRESSED DURING: 16 growth stages; CONTAINS InterPro DOMAIN/s: Haem peroxidase (InterPro:IPR010255), Plant ascorbate peroxidase (InterPro:IPR002207), Peroxidases heam-ligand …	0	0	0	0	0	0	0	0	0	0	0	0	0	1.43568	1.41579	0	0	0
AT1G07940	x	x	GTP binding Elongation factor Tu family protein	x	GTP binding Elongation factor Tu family protein; FUNCTIONS IN: calmodulin binding, translation elongation factor activity; INVOLVED IN: translational elongation; LOCATED IN: mitochondrion, plasma membrane; EXPRESSED IN: guard cell, juvenile leaf, leaf; EXPRESSED DURING: seedling growth; CONTAINS InterPro DOMAIN/s: Translation elongation factor EFTu/EF1A, C-terminal (InterPro:IPR004160), Translati…	0	0	0	0	0	0	0	0	0	0	0	0	0	1.56463	1.74037	1.06183	0	0
AT1G08050	x	x	Zinc finger (C3HC4-type RING finger) family protein	x	Zinc finger (C3HC4-type RING finger) family protein; FUNCTIONS IN: ubiquitin-protein ligase activity, zinc ion binding; LOCATED IN: plasma membrane; EXPRESSED IN: 12 plant structures; EXPRESSED DURING: 4 anthesis, LP.10 ten leaves visible, petal differentiation and expansion stage, LP.08 eight leaves visible; CONTAINS InterPro DOMAIN/s: Zinc finger, RING-type (InterPro:IPR001841), Zinc finger, C3…	0	0	0	0	0	0	-1.18854	0	0	0	0	0	0	0	0	0	1.13643	1.36115
AT1G08090	ACH1	NULL	nitrate transporter 2:1	High-affinity nitrate transporter. Up-regulated by nitrate. Functions as a repressor of lateral root initiation independently of nitrate uptake.	nitrate transporter 2:1 (NRT2:1); CONTAINS InterPro DOMAIN/s: Major facilitator superfamily MFS-1 (InterPro:IPR011701), Major facilitator superfamily, general substrate transporter (InterPro:IPR016196); BEST Arabidopsis thaliana protein match is: nitrate transporter 2.2 (TAIR:AT1G08100.1); Has 5150 Blast hits to 5022 proteins in 1376 species: Archae - 45; Bacteria - 4402; Metazoa - 22; Fungi - 27…	0	0	0	0	0	-1.0236	0	0	0	0	-2.02645	-1.46454	0	0	0	-1.0019	-1.54115	-1.56705
AT1G08230	x	x	Transmembrane amino acid transporter family protein	x	Transmembrane amino acid transporter family protein; EXPRESSED IN: 22 plant structures; EXPRESSED DURING: 10 growth stages; CONTAINS InterPro DOMAIN/s: Amino acid transporter, transmembrane (InterPro:IPR013057); BEST Arabidopsis thaliana protein match is: Transmembrane amino acid transporter family protein (TAIR:AT5G41800.1); Has 2686 Blast hits to 2681 proteins in 218 species: Archae - 0; Bacter…	0	1.00786	0	0	1.04645	1.2747	0	0	0	0	0	0	0	0	0	0	0	1.28762
AT1G08380	PSAO	photosystem I subunit O	photosystem I subunit O	Encodes subunit O of photosystem I.	photosystem I subunit O (PSAO); FUNCTIONS IN: molecular_function unknown; INVOLVED IN: response to salt stress, photosynthesis, light harvesting in photosystem I; LOCATED IN: thylakoid, photosystem I, chloroplast; EXPRESSED IN: 21 plant structures; EXPRESSED DURING: 13 growth stages; CONTAINS InterPro DOMAIN/s: Photosystem I PsaO (InterPro:IPR017498); Has 161 Blast hits to 161 proteins in 28 spec…	0	-1.11178	0	-1.5055	-1.75726	-1.70219	0	0	0	0	0	0	0	0	0	0	-1.4649	-1.71445
AT1G08480	SDH6	succinate dehydrogenase 6	x	x	unknown protein; FUNCTIONS IN: molecular_function unknown; INVOLVED IN: biological_process unknown; LOCATED IN: mitochondrion, plasma membrane, plastid, vacuole; EXPRESSED IN: 27 plant structures; EXPRESSED DURING: 15 growth stages; Has 39 Blast hits to 39 proteins in 13 species: Archae - 0; Bacteria - 0; Metazoa - 0; Fungi - 0; Plants - 39; Viruses - 0; Other Eukaryotes - 0 (source: NCBI BLink).	0	0	0	0	0	0	0	0	0	0	0	0	0	1.36578	1.48581	0	0	0
AT1G08630	THA1	threonine aldolase 1	threonine aldolase 1	Encodes a threonine aldolase, involved in threonine degradation to glycine. Primarily expressed in seeds and seedlings.	threonine aldolase 1 (THA1); CONTAINS InterPro DOMAIN/s: Pyridoxal phosphate-dependent transferase, major domain (InterPro:IPR015424), Aromatic amino acid beta-eliminating lyase/threonine aldolase (InterPro:IPR001597), Pyridoxal phosphate-dependent transferase, major region, subdomain 1 (InterPro:IPR015421), Pyridoxal phosphate-dependent transferase, major region, subdomain 2 (InterPro:IPR015422)…	1.8276	0	0	0	3.20173	0	-1.03348	0	0	0	0	1.39377	1.69799	0	0	2.63415	1.65391	2.50568
AT1G08770	PRA1.E	prenylated RAB acceptor 1.E	prenylated RAB acceptor 1.E	x	prenylated RAB acceptor 1.E (PRA1.E); CONTAINS InterPro DOMAIN/s: Prenylated rab acceptor PRA1 (InterPro:IPR004895); BEST Arabidopsis thaliana protein match is: PRA1 (Prenylated rab acceptor) family protein (TAIR:AT1G55190.1); Has 522 Blast hits to 522 proteins in 132 species: Archae - 0; Bacteria - 0; Metazoa - 107; Fungi - 87; Plants - 296; Viruses - 0; Other Eukaryotes - 32 (source: NCBI BLink…	0	0	0	0	0	0	0	0	0	0	0	0	0	1.18715	1.25977	0	0	0
AT1G08810	AtMYB60	myb domain protein 60	myb domain protein 60	putative transcription factor of the R2R3-MYB gene family. Transcript increases under conditions that promote stomatal opening (white and blue light, abi1-1 mutation) and decreases under conditions that trigger stomatal closure (ABA, desiccation, darkness), with the exception of elevated CO2. Expressed exclusively in guard cells of all tissues. It is required for light-induced opening of stomata.…	myb domain protein 60 (MYB60); CONTAINS InterPro DOMAIN/s: SANT, DNA-binding (InterPro:IPR001005), Homeodomain-like (InterPro:IPR009057), Myb, DNA-binding (InterPro:IPR014778), HTH transcriptional regulator, Myb-type, DNA-binding (InterPro:IPR017930), Homeodomain-related (InterPro:IPR012287), Myb transcription factor (InterPro:IPR015495); BEST Arabidopsis thaliana protein match is: myb domain pro…	0	0	0	0	0	0	0	0	0	0	0	0	0	-1.4841	-1.56103	-1.01843	0	0
AT1G08830	AtSOD1	superoxide dismutase 1	copper/zinc superoxide dismutase 1	Encodes a cytosolic copper/zinc superoxide dismutase CSD1 that can detoxify superoxide radicals. Its expression is affected by miR398-directed mRNA cleavage. Regulated by biotic and abiotic stress.	copper/zinc superoxide dismutase 1 (CSD1); FUNCTIONS IN: superoxide dismutase activity; INVOLVED IN: in 7 processes; LOCATED IN: cytosol, cytoplasm; EXPRESSED IN: 28 plant structures; EXPRESSED DURING: 13 growth stages; CONTAINS InterPro DOMAIN/s: Superoxide dismutase, copper/zinc, binding site (InterPro:IPR018152), Superoxide dismutase, copper/zinc binding (InterPro:IPR001424); BEST Arabidopsis …	0	0	0	0	0	0	0	0	0	0	0	0	0	1.44915	2.07108	1.59291	1.27312	1.01267
AT1G08920	ESL1	ERD (early response to dehydration) six-like 1	ERD (early response to dehydration) six-like 1	Encodes ESL1, a transporter for monosaccharides.	ERD (early response to dehydration) six-like 1 (ESL1); CONTAINS InterPro DOMAIN/s: Sugar transporter, conserved site (InterPro:IPR005829), Major facilitator superfamily (InterPro:IPR020846), General substrate transporter (InterPro:IPR005828), Sugar/inositol transporter (InterPro:IPR003663), Major facilitator superfamily, general substrate transporter (InterPro:IPR016196); BEST Arabidopsis thalian…	0	0	0	0	0	0	0	0	0	0	0	0	0	0	1.02258	1.02383	0	0
AT1G08930	ERD6	EARLY RESPONSE TO DEHYDRATION 6	Major facilitator superfamily protein	encodes a putative sucrose transporter whose gene expression is induced by dehydration and cold.	EARLY RESPONSE TO DEHYDRATION 6 (ERD6); FUNCTIONS IN: carbohydrate transmembrane transporter activity, sugar:hydrogen symporter activity, sugar transmembrane transporter activity; INVOLVED IN: response to water deprivation, response to salt stress, response to cold, response to chitin, response to abscisic acid stimulus; LOCATED IN: integral to membrane, membrane; EXPRESSED IN: 30 plant structure…	0	0	1.51342	1.61883	2.75988	1.53649	0	0	0	1.39375	1.86259	1.11879	0	0	1.29863	2.13857	1.69139	1.6322
AT1G08940	x	x	Phosphoglycerate mutase family protein	x	Phosphoglycerate mutase family protein; FUNCTIONS IN: catalytic activity; INVOLVED IN: metabolic process; LOCATED IN: cellular_component unknown; EXPRESSED IN: 22 plant structures; EXPRESSED DURING: 13 growth stages; CONTAINS InterPro DOMAIN/s: Histidine phosphatase superfamily, clade-1 (InterPro:IPR013078), Phosphoglycerate/bisphosphoglycerate mutase, active site (InterPro:IPR001345); BEST Arabi…	0	0	0	1.39851	1.67777	1.04702	0	0	0	0	0	0	0	0	1.05174	1.69409	1.60093	1.59818
AT1G09070	(AT)SRC2	SOYBEAN GENE REGULATED BY COLD-2	soybean gene regulated by cold-2	SRC2 specifically binds the peptide PIEPPPHH, and moves from ER to a vacuole fraction where it gets internalized. Involved in Protein Storage Vacuole targeting.	soybean gene regulated by cold-2 (SRC2); CONTAINS InterPro DOMAIN/s: C2 calcium/lipid-binding domain, CaLB (InterPro:IPR008973), C2 calcium-dependent membrane targeting (InterPro:IPR000008); BEST Arabidopsis thaliana protein match is: Calcium-dependent lipid-binding (CaLB domain) family protein (TAIR:AT3G16510.1); Has 25146 Blast hits to 15856 proteins in 1076 species: Archae - 6; Bacteria - 3010…	0	0	1.71196	1.41914	1.6264	0	0	0	0	0	0	0	0	0	1.40417	1.76078	1.09649	0
AT1G09240	ATNAS3	ARABIDOPSIS THALIANA NICOTIANAMINE SYNTHASE 3	nicotianamine synthase 3	Encodes a nicotianamine synthase.	nicotianamine synthase 3 (NAS3); CONTAINS InterPro DOMAIN/s: Nicotianamine synthase (InterPro:IPR004298); BEST Arabidopsis thaliana protein match is: nicotianamine synthase 4 (TAIR:AT1G56430.1); Has 198 Blast hits to 195 proteins in 46 species: Archae - 20; Bacteria - 10; Metazoa - 0; Fungi - 20; Plants - 147; Viruses - 0; Other Eukaryotes - 1 (source: NCBI BLink).	-1.19253	0	0	0	0	0	0	0	0	0	-1.65479	-1.04626	0	0	0	0	0	0
AT1G09310	x	x	Protein of unknown function, DUF538	x	Protein of unknown function, DUF538; INVOLVED IN: biological_process unknown; LOCATED IN: apoplast; EXPRESSED IN: 22 plant structures; EXPRESSED DURING: 14 growth stages; CONTAINS InterPro DOMAIN/s: Protein of unknown function DUF538 (InterPro:IPR007493); BEST Arabidopsis thaliana protein match is: Protein of unknown function, DUF538 (TAIR:AT1G56580.1); Has 409 Blast hits to 409 proteins in 33 sp…	0	0	0	0	-2.33352	-1.42951	0	0	0	0	-1.71898	-1.27239	0	-1.36833	-1.67179	-2.03923	-1.73913	-1.52712
AT1G09500	x	x	NAD(P)-binding Rossmann-fold superfamily protein	similar to Eucalyptus gunnii alcohol dehydrogenase of unknown physiological function (GI:1143445), Vigna unguiculata (gi:1854445), NOT a cinnamyl-alcohol dehydrogenase	NAD(P)-binding Rossmann-fold superfamily protein; FUNCTIONS IN: alcohol dehydrogenase (NAD) activity, cinnamyl-alcohol dehydrogenase activity; INVOLVED IN: lignin biosynthetic process, cellular metabolic process, metabolic process; LOCATED IN: endomembrane system; EXPRESSED IN: 9 plant structures; EXPRESSED DURING: LP.06 six leaves visible, LP.04 four leaves visible, 4 anthesis, petal differentia…	1.13081	1.79278	2.13997	1.90446	0	1.5343	0	0	0	0	-1.1869	0	0	0	0	0	1.61471	2.17354
AT1G09645	x	x	x	x	unknown protein; BEST Arabidopsis thaliana protein match is: unknown protein (TAIR:AT1G57765.1); Has 35333 Blast hits to 34131 proteins in 2444 species: Archae - 798; Bacteria - 22429; Metazoa - 974; Fungi - 991; Plants - 531; Viruses - 0; Other Eukaryotes - 9610 (source: NCBI BLink).	0	0	0	0	0	0	0	0	0	0	0	0	0	2.38288	2.98036	2.30381	0	0
AT1G09750	x	x	Eukaryotic aspartyl protease family protein	x	Eukaryotic aspartyl protease family protein; FUNCTIONS IN: aspartic-type endopeptidase activity; INVOLVED IN: proteolysis; LOCATED IN: apoplast, cell wall, plant-type cell wall; EXPRESSED IN: 22 plant structures; EXPRESSED DURING: 14 growth stages; CONTAINS InterPro DOMAIN/s: Peptidase aspartic (InterPro:IPR021109), Peptidase aspartic, catalytic (InterPro:IPR009007), Peptidase A1 (InterPro:IPR001…	0	0	0	-1.55875	-2.06578	-1.76518	0	0	0	0	0	0	0	0	0	-1.06124	0	-1.20333
AT1G09940	HEMA2	NULL	Glutamyl-tRNA reductase family protein	Encodes glutamyl-tRNA reductase. Involved in heme biosynthesis in non-photosynthetic tissues and induced by oxidative stress in photosynthetic tissues to supply heme for defensive hemoproteins	HEMA2; FUNCTIONS IN: glutamyl-tRNA reductase activity; INVOLVED IN: response to oxidative stress, heme biosynthetic process, tetrapyrrole biosynthetic process, porphyrin biosynthetic process; LOCATED IN: cytoplasm; EXPRESSED IN: 23 plant structures; EXPRESSED DURING: 15 growth stages; CONTAINS InterPro DOMAIN/s: Quinate/shikimate 5-dehydrogenase/glutamyl-tRNA reductase (InterPro:IPR006151), Tetra…	0	0	1.98587	1.97684	1.97831	1.07115	0	0	0	1.27906	1.22107	0	0	0	0	1.77988	1.64106	1.18616
AT1G09970	LRR XI-23	NULL	Leucine-rich receptor-like protein kinase family protein	RLK7 belongs to a leucine-rich repeat class of receptor-likekinase (LRR-RLKs). It is involved in the control of germination speed and the tolerance to oxidant stress.	LRR XI-23; FUNCTIONS IN: protein serine/threonine kinase activity, protein kinase activity, kinase activity, ATP binding; INVOLVED IN: protein amino acid phosphorylation, transmembrane receptor protein tyrosine kinase signaling pathway, protein amino acid autophosphorylation; LOCATED IN: plasma membrane; EXPRESSED IN: 22 plant structures; EXPRESSED DURING: 14 growth stages; CONTAINS InterPro DOMA…	0	0	0	1.2507	1.75533	1.32861	0	0	0	0	1.33505	0	0	0	0	1.04899	1.2729	1.40715
AT1G10140	x	x	Uncharacterised conserved protein UCP031279	x	Uncharacterised conserved protein UCP031279; FUNCTIONS IN: molecular_function unknown; INVOLVED IN: biological_process unknown; LOCATED IN: plasma membrane; EXPRESSED IN: 23 plant structures; EXPRESSED DURING: 13 growth stages; CONTAINS InterPro DOMAIN/s: Uncharacterised conserved protein UCP031279 (InterPro:IPR016972); BEST Arabidopsis thaliana protein match is: Uncharacterised conserved protein…	1.30928	1.13831	1.17599	0	1.46868	1.2222	0	0	0	0	1.1053	0	0	0	1.00114	1.50774	1.44162	1.26642
AT1G10170	ATNFXL1	NF-X-like 1	NF-X-like 1	Encodes AtNFXL1, a homologue of the putative human transcription repressor NF-X1. Functions as a negative regulator of the trichothecene phytotoxin-induced defense response.	NF-X-like 1 (NFXL1); FUNCTIONS IN: zinc ion binding, sequence-specific DNA binding transcription factor activity; INVOLVED IN: in 6 processes; LOCATED IN: nucleus; EXPRESSED IN: 27 plant structures; EXPRESSED DURING: 15 growth stages; CONTAINS InterPro DOMAIN/s: Zinc finger, NF-X1-type (InterPro:IPR000967), Zinc finger, PHD-type, conserved site (InterPro:IPR019786), Zinc finger, RING-type (InterP…	0	0	2.57702	3.61484	3.91647	3.2267	0	0	1.78233	2.67987	3.41764	1.86626	0	0	1.98712	3.49623	3.85767	3.38382
AT1G10340	x	x	Ankyrin repeat family protein	x	Ankyrin repeat family protein; CONTAINS InterPro DOMAIN/s: Ankyrin repeat-containing domain (InterPro:IPR020683), Ankyrin repeat (InterPro:IPR002110); BEST Arabidopsis thaliana protein match is: Ankyrin repeat family protein (TAIR:AT2G24600.4); Has 23228 Blast hits to 12811 proteins in 577 species: Archae - 31; Bacteria - 1612; Metazoa - 12827; Fungi - 1604; Plants - 2793; Viruses - 138; Other Eu…	0	0	0	0	0	0	-1.23007	0	0	0	0	1.037	0	0	1.03846	1.34082	0	0
AT1G10585	x	x	basic helix-loop-helix (bHLH) DNA-binding superfamily protein	x	basic helix-loop-helix (bHLH) DNA-binding superfamily protein; FUNCTIONS IN: sequence-specific DNA binding transcription factor activity; INVOLVED IN: regulation of transcription; LOCATED IN: nucleus; EXPRESSED IN: 7 plant structures; EXPRESSED DURING: LP.06 six leaves visible, 4 anthesis, LP.10 ten leaves visible, petal differentiation and expansion stage, LP.08 eight leaves visible; CONTAINS In…	1.47611	2.5055	2.62617	4.57691	3.3231	2.58671	-2.19255	3.20927	0	0	0	1.302	0	0	0	1.43828	3.63252	3.61724
AT1G10640	x	x	Pectin lyase-like superfamily protein	x	Pectin lyase-like superfamily protein; FUNCTIONS IN: polygalacturonase activity; INVOLVED IN: carbohydrate metabolic process; LOCATED IN: cellular_component unknown; EXPRESSED IN: 18 plant structures; EXPRESSED DURING: 11 growth stages; CONTAINS InterPro DOMAIN/s: Pectin lyase fold/virulence factor (InterPro:IPR011050), Parallel beta-helix repeat (InterPro:IPR006626), Glycoside hydrolase, family …	-1.06205	0	0	0	-2.4441	-1.10527	0	0	0	0	-1.0787	-1.18228	0	0	0	0	0	0
AT1G10760	GWD	NULL	Pyruvate phosphate dikinase, PEP/pyruvate binding domain	Encodes an &#945;-glucan, water dikinase required for starch degradation. Involved in cold-induced freezing tolerance. Mutations that eliminate the GWD protein or affect the dikinase domain of the enzyme dramatically reduce both the amount of phosphate in the amylopectin and the rate of starch degradation. Mature leaves of these mutants accumulate amounts of starch up to seven times greater than …	STARCH EXCESS 1 (SEX1); FUNCTIONS IN: protein binding, alpha-glucan, water dikinase activity; INVOLVED IN: cold acclimation, response to symbiotic fungus, response to trehalose stimulus, circadian rhythm, starch catabolic process; LOCATED IN: mitochondrion, chloroplast stroma, chloroplast, chloroplast envelope; EXPRESSED IN: 24 plant structures; EXPRESSED DURING: 14 growth stages; CONTAINS InterP…	0	0	0	0	0	0	0	0	0	0	0	0	0	0	0	0	-1.10194	-1.28499
AT1G10990	x	x	x	x	unknown protein; Has 4 Blast hits to 4 proteins in 1 species: Archae - 0; Bacteria - 0; Metazoa - 0; Fungi - 0; Plants - 4; Viruses - 0; Other Eukaryotes - 0 (source: NCBI BLink).	0	0	0	0	1.50562	1.2964	0	0	0	0	1.33495	0	0	0	0	1.21197	1.47098	1.91405
AT1G11000	ATMLO4	MILDEW RESISTANCE LOCUS O 4	Seven transmembrane MLO family protein	A member of a large family of seven-transmembrane domain proteins specific to plants, homologs of the barley mildew resistance locus o (MLO) protein. The Arabidopsis genome contains 15 genes encoding MLO proteins, with localization in plasma membrane. Phylogenetic analysis revealed four clades of closely-related AtMLO genes. ATMLO4 belongs to the clade I, with AtMLO11 and AtMLO14. The gene is exp…	MILDEW RESISTANCE LOCUS O 4 (MLO4); FUNCTIONS IN: calmodulin binding; INVOLVED IN: cell death, defense response; LOCATED IN: integral to membrane, plasma membrane; EXPRESSED IN: 18 plant structures; EXPRESSED DURING: 7 growth stages; CONTAINS InterPro DOMAIN/s: Mlo-related protein (InterPro:IPR004326); BEST Arabidopsis thaliana protein match is: Seven transmembrane MLO family protein (TAIR:AT5G53…	0	0	0	0	0	0	0	0	0	0	0	0	0	0	1.08346	1.10361	1.03845	0
AT1G11050	x	x	Protein kinase superfamily protein	x	Protein kinase superfamily protein; FUNCTIONS IN: kinase activity; INVOLVED IN: protein amino acid phosphorylation; LOCATED IN: endomembrane system; EXPRESSED IN: 18 plant structures; EXPRESSED DURING: 10 growth stages; CONTAINS InterPro DOMAIN/s: Protein kinase, ATP binding site (InterPro:IPR017441), Protein kinase, catalytic domain (InterPro:IPR000719), Serine/threonine-protein kinase-like doma…	0	0	1.46945	1.2076	1.6634	1.07203	0	1.09734	0	1.01195	0	0	0	0	0	0	1.04412	1.06441
AT1G11080	scpl31	serine carboxypeptidase-like 31	serine carboxypeptidase-like 31	x	serine carboxypeptidase-like 31 (scpl31); FUNCTIONS IN: serine-type carboxypeptidase activity; INVOLVED IN: proteolysis; LOCATED IN: endomembrane system; EXPRESSED IN: 17 plant structures; EXPRESSED DURING: 4 anthesis, C globular stage, petal differentiation and expansion stage, E expanded cotyledon stage, D bilateral stage; CONTAINS InterPro DOMAIN/s: Peptidase S10, serine carboxypeptidase (Inte…	-1.62626	-1.58852	-1.21603	-1.53436	-1.05598	0	0	0	0	0	0	0	0	0	0	0	0	1.05974
AT1G11210	x	x	Protein of unknown function (DUF761)	x	Protein of unknown function (DUF761); FUNCTIONS IN: molecular_function unknown; INVOLVED IN: response to oxidative stress; LOCATED IN: endomembrane system; EXPRESSED IN: 10 plant structures; EXPRESSED DURING: LP.06 six leaves visible, LP.04 four leaves visible, 4 anthesis, petal differentiation and expansion stage; CONTAINS InterPro DOMAIN/s: Protein of unknown function DUF761, plant (InterPro:IP…	0	1.02203	0	1.06853	1.28497	0	0	0	0	0	0	0	0	0	0	0	0	0
AT1G11260	ATSTP1	SUGAR TRANSPORTER 1	sugar transporter 1	Encodes a H+/hexose cotransporter.	sugar transporter 1 (STP1); FUNCTIONS IN: carbohydrate transmembrane transporter activity, sugar:hydrogen symporter activity; INVOLVED IN: transport, transmembrane transport; LOCATED IN: nucleus, plasma membrane, vacuole, membrane; EXPRESSED IN: 25 plant structures; EXPRESSED DURING: 13 growth stages; CONTAINS InterPro DOMAIN/s: Sugar transporter, conserved site (InterPro:IPR005829), Major facili…	0	0	0	0	1.20022	0	0	0	0	0	0	0	0	1.32577	1.2224	1.86441	0	0
AT1G11310	ATMLO2	MILDEW RESISTANCE LOCUS O 2	Seven transmembrane MLO family protein	A member of a large family of seven-transmembrane domain proteins specific to plants, homologs of the barley mildew resistance locus o (MLO) protein. The Arabidopsis genome contains 15 genes encoding MLO proteins, with localization in plasma membrane. Phylogenetic analysis revealed four clades of closely-related AtMLO genes. ATMLO2 belongs to the clade IV, with AtMLO3, AtMLO6 and AtMLO12. The gen…	MILDEW RESISTANCE LOCUS O 2 (MLO2); FUNCTIONS IN: calmodulin binding; INVOLVED IN: defense response to fungus, incompatible interaction, cell death, response to fungus, negative regulation of defense response, defense response; LOCATED IN: plasma membrane; EXPRESSED IN: 29 plant structures; EXPRESSED DURING: 14 growth stages; CONTAINS InterPro DOMAIN/s: Mlo-related protein (InterPro:IPR004326); B…	0	0	1.20016	1.12508	0	0	0	0	0	0	0	0	0	0	0	1.06455	0	0
AT1G11475	NRPB10	NULL	RNA polymerases N / 8 kDa subunit	Non-catalytic subunit common to nuclear DNA-dependent RNA polymerases II, IV and V; homologous to budding yeast RPB10.	NRPB10; FUNCTIONS IN: DNA-directed RNA polymerase activity, DNA binding, zinc ion binding; INVOLVED IN: transcription, DNA-dependent, transcription, regulation of transcription; LOCATED IN: DNA-directed RNA polymerase V complex, DNA-directed RNA polymerase II, core complex, DNA-directed RNA polymerase IV complex; CONTAINS InterPro DOMAIN/s: RNA polymerases, N/8kDa subunit (InterPro:IPR000268), RN…	0	0	0	0	0	0	0	0	0	0	0	0	0	1.66828	2.1887	1.48388	0	0
AT1G11600	CYP77B1	cytochrome P450, family 77, subfamily B, polypeptide 1	cytochrome P450, family 77, subfamily B, polypeptide 1	member of CYP77B	cytochrome P450, family 77, subfamily B, polypeptide 1 (CYP77B1); FUNCTIONS IN: electron carrier activity, monooxygenase activity, iron ion binding, oxygen binding, heme binding; INVOLVED IN: oxidation reduction; LOCATED IN: endomembrane system; EXPRESSED IN: 17 plant structures; EXPRESSED DURING: 8 growth stages; CONTAINS InterPro DOMAIN/s: Cytochrome P450 (InterPro:IPR001128), Cytochrome P450, …	-1.83449	0	0	-1.18299	-2.85924	-1.72051	0	0	0	0	0	-1.1523	0	0	0	0	0	0
AT1G12040	LRX1	leucine-rich repeat/extensin 1	leucine-rich repeat/extensin 1	encodes a a chimeric leucine-rich repeat/extensin protein that regulates root hair morphogenesis and elongation. Null mutants develop root hairs that frequently abort, swell, or branch. Gene is expressed in root hair cells and protein is specifically localized in the wall of the hair proper.	leucine-rich repeat/extensin 1 (LRX1); CONTAINS InterPro DOMAIN/s: Leucine-rich repeat-containing N-terminal domain, type 2 (InterPro:IPR013210), Leucine-rich repeat (InterPro:IPR001611); BEST Arabidopsis thaliana protein match is: leucine-rich repeat/extensin 2 (TAIR:AT1G62440.1); Has 373279 Blast hits to 102116 proteins in 2982 species: Archae - 793; Bacteria - 62996; Metazoa - 122212; Fungi - …	0	0	0	0	-1.00909	-1.40916	0	0	0	-1.10355	-2.26545	-1.52806	0	-1.08429	-2.0034	-1.86478	-2.66038	-2.83511
AT1G12090	ELP	extensin-like protein	extensin-like protein	extensin-like protein (ELP)	extensin-like protein (ELP); FUNCTIONS IN: lipid binding; INVOLVED IN: lipid transport; LOCATED IN: endomembrane system; EXPRESSED IN: 22 plant structures; EXPRESSED DURING: 13 growth stages; CONTAINS InterPro DOMAIN/s: Bifunctional inhibitor/plant lipid transfer protein/seed storage (InterPro:IPR016140), Plant lipid transfer protein/seed storage/trypsin-alpha amylase inhibitor (InterPro:IPR00361…	0	0	0	0	0	-1.22591	0	0	0	0	0	0	0	1.45171	1.01473	0	-1.118	-1.46878
AT1G12200	FMO	flavin monooxygenase	Flavin-binding monooxygenase family protein	x	Flavin-binding monooxygenase family protein; FUNCTIONS IN: NADP or NADPH binding, monooxygenase activity, FAD binding, flavin-containing monooxygenase activity; INVOLVED IN: oxidation reduction; LOCATED IN: cellular_component unknown; EXPRESSED IN: 22 plant structures; EXPRESSED DURING: 13 growth stages; CONTAINS InterPro DOMAIN/s: Flavin-containing monooxygenase FMO (InterPro:IPR000960), Flavin-…	0	0	1.31751	1.15961	1.2026	1.15819	0	0	0	0	1.26995	0	0	0	1.88396	1.98211	2.07605	1.70841
AT1G12310	x	x	Calcium-binding EF-hand family protein	x	Calcium-binding EF-hand family protein; FUNCTIONS IN: calcium ion binding; INVOLVED IN: biological_process unknown; LOCATED IN: plasma membrane, nucleus, cytoplasm; EXPRESSED IN: 26 plant structures; EXPRESSED DURING: 15 growth stages; CONTAINS InterPro DOMAIN/s: EF-Hand 1, calcium-binding site (InterPro:IPR018247), EF-HAND 2 (InterPro:IPR018249), EF-hand-like domain (InterPro:IPR011992), Calcium…	0	0	0	0	0	0	0	0	0	0	0	0	0	1.66124	1.65226	1.10417	0	0
AT1G12440	x	x	A20/AN1-like zinc finger family protein	x	A20/AN1-like zinc finger family protein; FUNCTIONS IN: DNA binding, zinc ion binding; INVOLVED IN: biological_process unknown; LOCATED IN: cellular_component unknown; CONTAINS InterPro DOMAIN/s: Zinc finger, AN1-type (InterPro:IPR000058), Zinc finger, A20-type (InterPro:IPR002653); BEST Arabidopsis thaliana protein match is: A20/AN1-like zinc finger family protein (TAIR:AT4G12040.2); Has 1075 Bla…	0	0	0	0	0	0	0	0	0	0	0	0	0	1.01526	1.03233	1.39957	0	0
AT1G12530	MOS9	modifier of snc1 9	x	x	unknown protein; BEST Arabidopsis thaliana protein match is: unknown protein (TAIR:AT1G56420.1); Has 54 Blast hits to 53 proteins in 13 species: Archae - 0; Bacteria - 0; Metazoa - 0; Fungi - 0; Plants - 54; Viruses - 0; Other Eukaryotes - 0 (source: NCBI BLink).	0	0	0	0	0	0	0	0	0	0	0	0	0	-1.19311	-1.17367	-1.24438	0	0
AT1G12560	ATEXP7	NULL	expansin A7	Member of Alpha-Expansin Gene Family. Naming convention from the Expansin Working Group (Kende et al, 2004. Plant Mol Bio). Containing a conserved root hair-specific cis-element RHE. Expressed specifically in root hair cell.	expansin A7 (EXPA7); INVOLVED IN: plant-type cell wall modification involved in multidimensional cell growth, unidimensional cell growth, plant-type cell wall loosening; LOCATED IN: endomembrane system, extracellular region; EXPRESSED IN: sperm cell, root hair, root; CONTAINS InterPro DOMAIN/s: Barwin-related endoglucanase (InterPro:IPR009009), Pollen allergen, N-terminal (InterPro:IPR014734), Ex…	0	0	0	0	0	0	0	0	0	0	-1.42094	-1.28197	0	0	0	0	-2.03816	-1.92158
AT1G12810	x	x	proline-rich family protein	x	proline-rich family protein; BEST Arabidopsis thaliana protein match is: unknown protein (TAIR:AT2G33520.1); Has 20080 Blast hits to 10426 proteins in 614 species: Archae - 4; Bacteria - 1877; Metazoa - 7835; Fungi - 2952; Plants - 4732; Viruses - 459; Other Eukaryotes - 2221 (source: NCBI BLink).	0	0	0	0	0	0	0	0	0	0	0	0	0	-1.18848	-1.684	0	0	0
AT1G12860	ICE2	INDUCER OF CBF EXPRESSION 2	basic helix-loop-helix (bHLH) DNA-binding superfamily protein	Encodes ICE2 (Inducer of CBF Expression 2), a transcription factor of the bHLH family that participates in the response to deep freezing through the cold acclimation-dependent pathway. Overexpression of ICE2 results in increased tolerance to deep freezing stress after cold acclimation.	SCREAM 2 (SCRM2); FUNCTIONS IN: DNA binding, sequence-specific DNA binding transcription factor activity; INVOLVED IN: response to freezing, guard mother cell differentiation, regulation of transcription; LOCATED IN: nucleus; EXPRESSED IN: 20 plant structures; EXPRESSED DURING: 13 growth stages; CONTAINS InterPro DOMAIN/s: Helix-loop-helix DNA-binding domain (InterPro:IPR001092), Helix-loop-helix…	0	0	0	-1.11718	-1.21683	0	0	0	0	0	0	0	0	0	0	0	0	0
AT1G12950	RSH2	root hair specific 2	root hair specific 2	x	root hair specific 2 (RSH2); FUNCTIONS IN: antiporter activity, drug transmembrane transporter activity, transporter activity; INVOLVED IN: drug transmembrane transport, transmembrane transport; LOCATED IN: membrane; EXPRESSED IN: sperm cell, root hair, root; CONTAINS InterPro DOMAIN/s: Multi antimicrobial extrusion protein MatE (InterPro:IPR002528); BEST Arabidopsis thaliana protein match is: MA…	0	0	0	0	0	0	0	0	0	0	-1.07132	0	0	0	-1.37676	-1.37549	-1.79442	-1.46433
AT1G13080	CYP71B2	cytochrome P450, family 71, subfamily B, polypeptide 2	cytochrome P450, family 71, subfamily B, polypeptide 2	cytochrome P450 monooxygenase	cytochrome P450, family 71, subfamily B, polypeptide 2 (CYP71B2); FUNCTIONS IN: electron carrier activity, monooxygenase activity, iron ion binding, oxygen binding, heme binding; INVOLVED IN: response to cyclopentenone, heat acclimation; EXPRESSED IN: 24 plant structures; EXPRESSED DURING: 13 growth stages; CONTAINS InterPro DOMAIN/s: Cytochrome P450 (InterPro:IPR001128), Cytochrome P450, E-class…	0	0	0	-1.03292	-1.30007	0	0	0	0	0	0	0	0	0	0	0	0	-1.18563
AT1G13195	x	x	RING/U-box superfamily protein	x	RING/U-box superfamily protein; FUNCTIONS IN: zinc ion binding; EXPRESSED IN: 24 plant structures; EXPRESSED DURING: 15 growth stages; CONTAINS InterPro DOMAIN/s: Zinc finger, RING-type, conserved site (InterPro:IPR017907), Zinc finger, RING-type (InterPro:IPR001841); BEST Arabidopsis thaliana protein match is: RING/U-box superfamily protein (TAIR:AT1G24440.1); Has 912 Blast hits to 912 proteins …	0	0	0	0	0	0	0	0	0	0	0	0	0	0	1.30804	1.09662	0	0
AT1G13210	ACA.l	autoinhibited Ca2+/ATPase II	autoinhibited Ca2+/ATPase II	x	autoinhibited Ca2+/ATPase II (ACA.l); FUNCTIONS IN: calmodulin binding, ATPase activity, coupled to transmembrane movement of ions, phosphorylative mechanism; INVOLVED IN: phospholipid transport, ATP biosynthetic process; LOCATED IN: plasma membrane; EXPRESSED IN: 23 plant structures; EXPRESSED DURING: 12 growth stages; CONTAINS InterPro DOMAIN/s: ATPase, P-type, phospholipid-translocating, flipp…	0	0	1.25671	1.45981	1.55972	0	0	0	0	0	1.02499	0	0	0	0	1.06909	0	0
AT1G13300	AtNIGT1	NULL	myb-like transcription factor family protein	Overexpression confers hypersensitivity to low phosphate-elicited inhibition of primary root growth.	HYPERSENSITIVITY TO LOW PI-ELICITED PRIMARY ROOT SHORTENING 1 (HRS1); CONTAINS InterPro DOMAIN/s: Homeodomain-like (InterPro:IPR009057), Myb, DNA-binding (InterPro:IPR014778), HTH transcriptional regulator, Myb-type, DNA-binding (InterPro:IPR017930), Myb-like DNA-binding domain, SHAQKYF class (InterPro:IPR006447), Homeodomain-related (InterPro:IPR012287); BEST Arabidopsis thaliana protein match i…	0	0	1.0278	1.00352	0	0	0	0	0	0	0	0	0	0	0	0	0	0
AT1G13340	ISTL6	IST1-LIKE 6	Regulator of Vps4 activity in the MVB pathway protein	x	Regulator of Vps4 activity in the MVB pathway protein; CONTAINS InterPro DOMAIN/s: Protein of unknown function DUF292, eukaryotic (InterPro:IPR005061); BEST Arabidopsis thaliana protein match is: Regulator of Vps4 activity in the MVB pathway protein (TAIR:AT1G34220.2); Has 628 Blast hits to 628 proteins in 152 species: Archae - 0; Bacteria - 0; Metazoa - 164; Fungi - 130; Plants - 284; Viruses - …	0	1.14963	1.75962	2.13456	1.64418	0	0	0	1.00126	0	0	0	0	0	0	1.15211	1.42137	1.19665
AT1G13390	x	x	x	x	unknown protein; BEST Arabidopsis thaliana protein match is: unknown protein (TAIR:AT1G68490.1); Has 114 Blast hits to 114 proteins in 18 species: Archae - 0; Bacteria - 0; Metazoa - 0; Fungi - 0; Plants - 114; Viruses - 0; Other Eukaryotes - 0 (source: NCBI BLink).	0	0	0	1.07691	1.84634	1.14505	0	0	0	0	1.0557	0	0	0	0	0	1.14627	0
AT1G13420	ATST4B	ARABIDOPSIS THALIANA SULFOTRANSFERASE 4B	sulfotransferase 4B	Encodes a sulfotransferase. Unlike the related ST4A protein (At2g14920), in vitro experiements show that this enzyme does not act brassinosteroids. ST4B is expressed in the roots and transcript levels rise in response to cytokinin treatment.	sulfotransferase 4B (ST4B); CONTAINS InterPro DOMAIN/s: Sulfotransferase domain (InterPro:IPR000863); BEST Arabidopsis thaliana protein match is: sulfotransferase 4A (TAIR:AT2G14920.1); Has 2771 Blast hits to 2728 proteins in 191 species: Archae - 0; Bacteria - 215; Metazoa - 1679; Fungi - 1; Plants - 543; Viruses - 0; Other Eukaryotes - 333 (source: NCBI BLink).	0	0	0	-1.02858	0	-1.12902	0	0	0	-1.35286	-1.93467	-1.24773	0	0	0	-1.98832	-1.59046	-2.24537
AT1G13470	x	x	Protein of unknown function (DUF1262)	x	Protein of unknown function (DUF1262); CONTAINS InterPro DOMAIN/s: Protein of unknown function DUF1262 (InterPro:IPR010683); BEST Arabidopsis thaliana protein match is: Protein of unknown function (DUF1262) (TAIR:AT1G13520.1); Has 101 Blast hits to 94 proteins in 9 species: Archae - 0; Bacteria - 0; Metazoa - 0; Fungi - 0; Plants - 101; Viruses - 0; Other Eukaryotes - 0 (source: NCBI BLink).	-2.47983	-1.45861	-2.47783	0	-1.81173	-1.33801	-2.59791	2.64907	0	0	0	0	0	-1.44174	0	0	0	0
AT1G13480	x	x	Protein of unknown function (DUF1262)	x	Protein of unknown function (DUF1262); CONTAINS InterPro DOMAIN/s: Protein of unknown function DUF1262 (InterPro:IPR010683); BEST Arabidopsis thaliana protein match is: Protein of unknown function (DUF1262) (TAIR:AT1G13520.1); Has 111 Blast hits to 104 proteins in 9 species: Archae - 0; Bacteria - 0; Metazoa - 0; Fungi - 0; Plants - 111; Viruses - 0; Other Eukaryotes - 0 (source: NCBI BLink).	0	1.12634	2.36487	3.43745	3.40942	2.76171	0	1.65772	3.17627	3.31044	3.11781	1.5579	0	0	1.76257	2.54748	3.41647	3.70152
AT1G13520	x	x	Protein of unknown function (DUF1262)	x	Protein of unknown function (DUF1262); CONTAINS InterPro DOMAIN/s: Protein of unknown function DUF1262 (InterPro:IPR010683); BEST Arabidopsis thaliana protein match is: Protein of unknown function (DUF1262) (TAIR:AT1G13480.1); Has 107 Blast hits to 100 proteins in 12 species: Archae - 0; Bacteria - 6; Metazoa - 0; Fungi - 0; Plants - 101; Viruses - 0; Other Eukaryotes - 0 (source: NCBI BLink).	0	0	1.83191	3.02223	3.42687	2.20553	0	0	1.43894	1.25022	0	1.44178	0	0	1.18963	2.12262	2.70149	2.69948
AT1G13570	x	x	F-box/RNI-like superfamily protein	x	F-box/RNI-like superfamily protein; CONTAINS InterPro DOMAIN/s: F-box domain, cyclin-like (InterPro:IPR001810), FBD (InterPro:IPR013596), F-box domain, Skp2-like (InterPro:IPR022364), FBD-like (InterPro:IPR006566), Leucine-rich repeat 2 (InterPro:IPR013101); BEST Arabidopsis thaliana protein match is: F-box/RNI-like/FBD-like domains-containing protein (TAIR:AT5G56370.2); Has 1866 Blast hits to 18…	0	0	0	0	0	0	0	0	0	0	0	0	0	1.3116	1.28129	0	0	0
AT1G13650	x	x	x	x	BEST Arabidopsis thaliana protein match is: 18S pre-ribosomal assembly protein gar2-related (TAIR:AT2G03810.4); Has 3688 Blast hits to 1629 proteins in 255 species: Archae - 22; Bacteria - 222; Metazoa - 684; Fungi - 292; Plants - 62; Viruses - 14; Other Eukaryotes - 2392 (source: NCBI BLink).	0	0	0	0	-1.39592	0	0	0	0	0	-1.95056	-1.22984	0	0	0	1.27486	0	0
AT1G13740	AFP2	ABI five binding protein 2	ABI five binding protein 2	Encodes a member of a small plant-specific gene family whose members interact with ABI5 and appear to be involved in mediating stress responses. AFP2 mutants affect a number of ABA mediated processes such as germination and response to osmotic and sugar stress. AFP2 nuclear localization is stress dependent.	ABI five binding protein 2 (AFP2); CONTAINS InterPro DOMAIN/s: Protein of unknown function DUF1675 (InterPro:IPR012463); BEST Arabidopsis thaliana protein match is: ABI five binding protein (TAIR:AT1G69260.1); Has 207 Blast hits to 201 proteins in 26 species: Archae - 0; Bacteria - 0; Metazoa - 5; Fungi - 6; Plants - 185; Viruses - 3; Other Eukaryotes - 8 (source: NCBI BLink).	0	0	0	0	0	0	0	0	0	0	0	0	0	-1.06774	-1.1477	0	0	0
AT1G13930	x	x	x	Involved in response to salt stress. Knockout mutants are hypersensitive to salt stress.	FUNCTIONS IN: molecular_function unknown; INVOLVED IN: response to cadmium ion, response to salt stress; LOCATED IN: chloroplast, chloroplast stroma, plasma membrane, chloroplast envelope; EXPRESSED IN: 27 plant structures; EXPRESSED DURING: 14 growth stages; BEST Arabidopsis thaliana protein match is: nodulin-related protein 1 (TAIR:AT2G03440.1); Has 64 Blast hits to 64 proteins in 17 species: A…	0	0	0	0	0	0	0	0	0	0	0	0	0	1.45989	1.40775	0	0	0
AT1G14040	PHO1;H3	PHO1 homolog 3	EXS (ERD1/XPR1/SYG1) family protein; PHO1;H3 (RJ)	x	PHO1;H3; EXS (ERD1/XPR1/SYG1) family protein; LOCATED IN: integral to membrane; EXPRESSED IN: 21 plant structures; EXPRESSED DURING: 12 growth stages; CONTAINS InterPro DOMAIN/s: SPX; N-terminal (InterPro:IPR004331); EXS; C-terminal (InterPro:IPR004342); BEST Arabidopsis thaliana protein match is: EXS (ERD1/XPR1/SYG1) family protein (TAIR:AT2G03240.1); Has 1168 Blast hits to 1094 proteins in 207 …	0	0	1.49285	1.1166	1.69924	1.17223	0	0	0	1.02676	1.76137	0	0	0	1.45877	1.50435	1.91661	1.59932
AT1G14150	PnsL2	Photosynthetic NDH subcomplex L 2	PsbQ-like 2	Encodes a subunit of the NAD(P)H dehydrogenase complex located in the chloroplast thylakoid lumen.	PsbQ-like 2 (PQL2); FUNCTIONS IN: electron transporter, transferring electrons within the cyclic electron transport pathway of photosynthesis activity; INVOLVED IN: photosynthetic electron transport chain; LOCATED IN: in 6 components; EXPRESSED IN: 22 plant structures; EXPRESSED DURING: 13 growth stages; CONTAINS InterPro DOMAIN/s: Photosystem II oxygen evolving complex protein PsbQ (InterPro:IPR…	0	0	0	0	-1.21239	-1.05515	0	0	0	0	0	0	0	0	0	0	0	-1.14019
AT1G14250	x	x	GDA1/CD39 nucleoside phosphatase family protein	x	GDA1/CD39 nucleoside phosphatase family protein; FUNCTIONS IN: hydrolase activity; INVOLVED IN: biological_process unknown; LOCATED IN: vacuole; EXPRESSED IN: male gametophyte, cultured cell, pollen tube; EXPRESSED DURING: L mature pollen stage, M germinated pollen stage; CONTAINS InterPro DOMAIN/s: Nucleoside phosphatase GDA1/CD39 (InterPro:IPR000407); BEST Arabidopsis thaliana protein match is:…	0	0	1.48447	1.88329	0	1.68798	0	0	0	0	-1.94526	0	0	0	0	0	0	0
AT1G14370	APK2A	protein kinase 2A	protein kinase 2A	Encodes protein kinase APK2a.	protein kinase 2A (APK2A); FUNCTIONS IN: protein serine/threonine kinase activity, protein kinase activity, kinase activity, ATP binding; INVOLVED IN: protein amino acid phosphorylation; LOCATED IN: chloroplast; EXPRESSED IN: 17 plant structures; EXPRESSED DURING: 9 growth stages; CONTAINS InterPro DOMAIN/s: Protein kinase, ATP binding site (InterPro:IPR017441), Protein kinase, catalytic domain (…	0	0	1.60576	1.37053	1.6847	0	0	0	0	0	0	0	0	0	0	1.22232	1.08416	1.07098
AT1G14400	ATUBC1	NULL	ubiquitin conjugating enzyme 1; UBC1 (RJ)	ubiquitin carrier protein	ubiquitin carrier protein 1 (UBC1); CONTAINS InterPro DOMAIN/s: Ubiquitin-conjugating enzyme/RWD-like (InterPro:IPR016135); Ubiquitin-conjugating enzyme; E2 (InterPro:IPR000608); BEST Arabidopsis thaliana protein match is: ubiquiting-conjugating enzyme 2 (TAIR:AT2G02760.1); Has 10640 Blast hits to 10586 proteins in 402 species: Archae - 0; Bacteria - 2; Metazoa - 4553; Fungi - 2331; Plants - 2017…	0	0	0	0	0	0	0	0	0	0	0	0	0	2.12655	2.01701	1.42318	0	0
AT1G14440	AtHB31	homeobox protein 31	homeobox protein 31	x	homeobox protein 31 (HB31); FUNCTIONS IN: DNA binding, sequence-specific DNA binding transcription factor activity; INVOLVED IN: regulation of transcription; LOCATED IN: cellular_component unknown; EXPRESSED IN: 17 plant structures; EXPRESSED DURING: 11 growth stages; CONTAINS InterPro DOMAIN/s: Homeobox domain, ZF-HD class (InterPro:IPR006455), ZF-HD homeobox protein, Cys/His-rich dimerisation d…	0	0	0	-1.11923	-1.75626	-1.31158	0	0	0	0	0	0	0	0	0	0	0	0
AT1G14480	x	x	Ankyrin repeat family protein	x	Ankyrin repeat family protein; CONTAINS InterPro DOMAIN/s: Ankyrin repeat-containing domain (InterPro:IPR020683), Ankyrin repeat (InterPro:IPR002110); BEST Arabidopsis thaliana protein match is: Ankyrin repeat family protein (TAIR:AT1G14500.1); Has 8895 Blast hits to 5065 proteins in 313 species: Archae - 10; Bacteria - 564; Metazoa - 4493; Fungi - 246; Plants - 1339; Viruses - 29; Other Eukaryot…	0	0	0	1.18091	0	0	0	0	0	0	0	0	0	1.37148	1.60632	1.60459	1.02486	0
AT1G14540	PER4	peroxidase 4	Peroxidase superfamily protein	x	Peroxidase superfamily protein; FUNCTIONS IN: peroxidase activity, heme binding; INVOLVED IN: response to oxidative stress, oxidation reduction; LOCATED IN: endomembrane system; EXPRESSED IN: leaf apex, sepal, root, stamen; EXPRESSED DURING: 4 anthesis; CONTAINS InterPro DOMAIN/s: Haem peroxidase (InterPro:IPR010255), Plant peroxidase (InterPro:IPR000823), Peroxidases heam-ligand binding site (In…	0	0	2.56122	2.6946	3.33717	1.94568	0	0	1.84848	2.68799	3.37182	1.90419	0	0	2.85562	3.00051	2.40881	2.3009
AT1G14590	x	x	Nucleotide-diphospho-sugar transferase family protein	x	Nucleotide-diphospho-sugar transferase family protein; CONTAINS InterPro DOMAIN/s: Nucleotide-diphospho-sugar transferase, predicted (InterPro:IPR005069); BEST Arabidopsis thaliana protein match is: Nucleotide-diphospho-sugar transferase family protein (TAIR:AT2G02061.1); Has 314 Blast hits to 308 proteins in 24 species: Archae - 0; Bacteria - 0; Metazoa - 0; Fungi - 0; Plants - 294; Viruses - 0;…	0	0	0	0	0	0	0	0	0	0	0	0	0	1.34913	1.0895	0	0	0
AT1G14640	x	x	SWAP (Suppressor-of-White-APricot)/surp domain-containing protein	x	SWAP (Suppressor-of-White-APricot)/surp domain-containing protein; FUNCTIONS IN: RNA binding; INVOLVED IN: RNA processing; EXPRESSED IN: male gametophyte, flower, seed, pollen tube; EXPRESSED DURING: L mature pollen stage, M germinated pollen stage, 4 anthesis, E expanded cotyledon stage; CONTAINS InterPro DOMAIN/s: SWAP/Surp (InterPro:IPR000061), Pre-mRNA splicing factor PRP21 like protein (Inte…	1.00635	0	1.14103	1.53713	2.35256	1.7632	0	0	0	0	1.65022	1.06355	0	0	0	0	1.95542	2.16536
AT1G14740	TTA1	TITANIA 1	Protein of unknown function (DUF1423)	x	Protein of unknown function (DUF1423); CONTAINS InterPro DOMAIN/s: Protein of unknown function DUF1423, plant (InterPro:IPR004082); BEST Arabidopsis thaliana protein match is: Protein of unknown function (DUF1423) (TAIR:AT3G63500.1); Has 415 Blast hits to 414 proteins in 82 species: Archae - 3; Bacteria - 32; Metazoa - 64; Fungi - 8; Plants - 255; Viruses - 0; Other Eukaryotes - 53 (source: NCBI …	0	0	1.04046	0	1.45987	0	0	0	0	0	1.20644	0	0	0	0	1.46501	1.13843	0
AT1G14780	x	x	MAC/Perforin domain-containing protein	x	MAC/Perforin domain-containing protein; CONTAINS InterPro DOMAIN/s: Membrane attack complex component/perforin (MACPF) domain (InterPro:IPR020864); BEST Arabidopsis thaliana protein match is: MAC/Perforin domain-containing protein (TAIR:AT4G24290.2); Has 221 Blast hits to 220 proteins in 25 species: Archae - 0; Bacteria - 0; Metazoa - 19; Fungi - 0; Plants - 202; Viruses - 0; Other Eukaryotes - 0…	0	0	1.06413	1.21773	1.8098	0	0	0	0	0	0	0	0	0	0	0	0	0
AT1G14870	AtPCR2	NULL	PLANT CADMIUM RESISTANCE 2	x	PLANT CADMIUM RESISTANCE 2 (PCR2); FUNCTIONS IN: molecular_function unknown; INVOLVED IN: response to oxidative stress; LOCATED IN: plasma membrane; EXPRESSED IN: callus; CONTAINS InterPro DOMAIN/s: Protein of unknown function Cys-rich (InterPro:IPR006461); BEST Arabidopsis thaliana protein match is: PLAC8 family protein (TAIR:AT5G35525.1); Has 803 Blast hits to 802 proteins in 112 species: Archa…	0	0	1.61007	2.2961	2.53568	1.54312	0	0	1.14587	1.63349	1.87679	1.45934	0	0	2.08542	2.89006	2.40789	2.42587
AT1G14880	AtPCR1	NULL	PLANT CADMIUM RESISTANCE 1	x	PLANT CADMIUM RESISTANCE 1 (PCR1); FUNCTIONS IN: molecular_function unknown; INVOLVED IN: biological_process unknown; LOCATED IN: vacuole; CONTAINS InterPro DOMAIN/s: Protein of unknown function Cys-rich (InterPro:IPR006461); BEST Arabidopsis thaliana protein match is: PLANT CADMIUM RESISTANCE 2 (TAIR:AT1G14870.1); Has 778 Blast hits to 777 proteins in 111 species: Archae - 0; Bacteria - 0; Metaz…	-1.99259	0	-2.39893	0	-1.54385	-1.46308	-1.94607	1.40187	1.03725	0	0	1.52633	0	-1.21092	0	0	0	0
AT1G15010	x	x	x	x	unknown protein; BEST Arabidopsis thaliana protein match is: unknown protein (TAIR:AT2G01300.1); Has 71 Blast hits to 71 proteins in 13 species: Archae - 0; Bacteria - 2; Metazoa - 0; Fungi - 0; Plants - 69; Viruses - 0; Other Eukaryotes - 0 (source: NCBI BLink).	1.37702	0	1.07472	0	0	0	0	0	0	0	0	1.5684	0	1.66553	1.20084	0	0	0
AT1G15040	GAT	glutamine amidotransferase	Class I glutamine amidotransferase-like superfamily protein	x	Class I glutamine amidotransferase-like superfamily protein; FUNCTIONS IN: hydrolase activity; INVOLVED IN: glutamine metabolic process; LOCATED IN: cellular_component unknown; EXPRESSED IN: hypocotyl, root; CONTAINS InterPro DOMAIN/s: Peptidase C26 (InterPro:IPR011697), Glutamine amidotransferase type 1 (InterPro:IPR017926); BEST Arabidopsis thaliana protein match is: Class I glutamine amidotran…	0	0	1.79475	2.05676	1.883	1.9959	0	1.82823	1.69525	1.63384	1.79978	1.69077	0	0	1.52529	3.27649	2.56165	3.14786
AT1G15100	RHA2A	RING-H2 finger A2A	RING-H2 finger A2A	Encodes a putative RING-H2 finger protein RHA2a.	RING-H2 finger A2A (RHA2A); FUNCTIONS IN: ubiquitin-protein ligase activity, zinc ion binding; INVOLVED IN: response to salt stress, positive regulation of abscisic acid mediated signaling pathway, regulation of response to osmotic stress; LOCATED IN: endomembrane system; EXPRESSED IN: 21 plant structures; EXPRESSED DURING: 8 growth stages; CONTAINS InterPro DOMAIN/s: Zinc finger, RING-type (Inte…	0	0	0	0	0	0	0	0	0	0	0	0	0	1.45936	1.89813	1.43412	0	0
AT1G15170	x	x	MATE efflux family protein	x	MATE efflux family protein; FUNCTIONS IN: antiporter activity, drug transmembrane transporter activity, transporter activity; INVOLVED IN: drug transmembrane transport, transmembrane transport; LOCATED IN: chloroplast, membrane; EXPRESSED IN: 17 plant structures; EXPRESSED DURING: 9 growth stages; CONTAINS InterPro DOMAIN/s: MATE family transporter related protein (InterPro:IPR015521), Multi anti…	0	0	0	0	1.26853	1.13518	0	0	0	0	1.09975	0	0	0	0	1.01239	0	0
AT1G15270	x	x	Translation machinery associated TMA7	x	Translation machinery associated TMA7; FUNCTIONS IN: molecular_function unknown; INVOLVED IN: biological_process unknown; LOCATED IN: plasma membrane; EXPRESSED IN: 24 plant structures; EXPRESSED DURING: 15 growth stages; CONTAINS InterPro DOMAIN/s: Translation machinery associated TMA7 (InterPro:IPR015157); BEST Arabidopsis thaliana protein match is: Translation machinery associated TMA7 (TAIR:A…	0	0	0	0	0	0	0	0	0	0	0	0	0	1.45939	1.66442	0	0	0
AT1G15420	x	x	x	x	CONTAINS InterPro DOMAIN/s: Small-subunit processome, Utp12 (InterPro:IPR007148); Has 764 Blast hits to 656 proteins in 193 species: Archae - 0; Bacteria - 42; Metazoa - 237; Fungi - 154; Plants - 85; Viruses - 23; Other Eukaryotes - 223 (source: NCBI BLink).	0	0	0	0	0	1.00276	0	0	0	0	0	0	0	0	0	0	1.13322	1.28495
AT1G15430	x	x	Protein of unknown function (DUF1644)	x	Protein of unknown function (DUF1644); CONTAINS InterPro DOMAIN/s: Protein of unknown function DUF1644 (InterPro:IPR012866); BEST Arabidopsis thaliana protein match is: Protein of unknown function (DUF1644) (TAIR:AT1G80220.1); Has 273 Blast hits to 249 proteins in 14 species: Archae - 0; Bacteria - 0; Metazoa - 0; Fungi - 0; Plants - 273; Viruses - 0; Other Eukaryotes - 0 (source: NCBI BLink).	0	0	1.37816	1.46779	1.60072	0	0	0	0	0	0	0	0	0	1.79099	2.07572	1.77792	1.59837
AT1G15520	ABCG40	ATP-binding cassette G40	pleiotropic drug resistance 12	ABC transporter family involved in ABA transport and resistance to lead. Localizes to plasma membrane. Upregulated by lead. Expressed in leaves, flowers, stomata and roots.	pleiotropic drug resistance 12 (PDR12); CONTAINS InterPro DOMAIN/s: ATPase, AAA+ type, core (InterPro:IPR003593), ABC transporter-like (InterPro:IPR003439), Plant PDR ABC transporter associated (InterPro:IPR013581), ABC-2 type transporter (InterPro:IPR013525); BEST Arabidopsis thaliana protein match is: pleiotropic drug resistance 11 (TAIR:AT1G66950.1); Has 377983 Blast hits to 279992 proteins in…	0	0	2.10185	6.02631	4.18594	3.65256	-1.30299	0	2.31384	2.62265	3.09691	1.61045	0	-1.58962	3.32276	5.23751	6.00118	5.51091
AT1G15530	LecRK-S.1	L-type lectin receptor kinase S.1	Concanavalin A-like lectin protein kinase family protein	x	Concanavalin A-like lectin protein kinase family protein; FUNCTIONS IN: carbohydrate binding, kinase activity; INVOLVED IN: protein amino acid phosphorylation; LOCATED IN: plasma membrane, vacuole; EXPRESSED IN: synergid, cultured cell; CONTAINS InterPro DOMAIN/s: Legume lectin, beta chain (InterPro:IPR001220), Protein kinase, ATP binding site (InterPro:IPR017441), Serine/threonine-protein kinase…	0	0	1.23275	1.13549	1.68609	0	0	0	0	1.13708	1.10719	0	0	0	0	1.13265	0	0
AT1G15670	KFB01	Kelch repeat F-box 1	Galactose oxidase/kelch repeat superfamily protein	x	Galactose oxidase/kelch repeat superfamily protein; CONTAINS InterPro DOMAIN/s: Galactose oxidase/kelch, beta-propeller (InterPro:IPR011043), Kelch repeat type 1 (InterPro:IPR006652), Kelch related (InterPro:IPR013089), Kelch-type beta propeller (InterPro:IPR015915); BEST Arabidopsis thaliana protein match is: Galactose oxidase/kelch repeat superfamily protein (TAIR:AT1G80440.1); Has 1241 Blast h…	0	0	0	0	1.04098	0	0	0	0	0	0	0	0	0	1.24615	1.1455	0	0
AT1G15820	CP24	NULL	light harvesting complex photosystem II subunit 6	Lhcb6 protein (Lhcb6), light harvesting complex of photosystem II.	light harvesting complex photosystem II subunit 6 (LHCB6); FUNCTIONS IN: chlorophyll binding; INVOLVED IN: photosynthesis, nonphotochemical quenching; LOCATED IN: in 7 components; EXPRESSED IN: 24 plant structures; EXPRESSED DURING: 14 growth stages; CONTAINS InterPro DOMAIN/s: Chlorophyll A-B binding protein (InterPro:IPR001344); BEST Arabidopsis thaliana protein match is: photosystem I light ha…	0	-1.63496	-1.0025	-2.0946	-2.03278	-2.02994	0	0	0	0	0	0	0	0	0	0	-1.66164	-2.14403
AT1G15890	x	x	Disease resistance protein (CC-NBS-LRR class) family	x	Disease resistance protein (CC-NBS-LRR class) family; FUNCTIONS IN: ATP binding; INVOLVED IN: N-terminal protein myristoylation, apoptosis, defense response; LOCATED IN: cellular_component unknown; EXPRESSED IN: 8 plant structures; EXPRESSED DURING: 6 growth stages; CONTAINS InterPro DOMAIN/s: NB-ARC (InterPro:IPR002182), Leucine-rich repeat (InterPro:IPR001611), Disease resistance protein (Inter…	0	0	1.09945	1.02215	1.1283	0	0	0	0	0	0	0	0	0	0	1.53214	0	0
AT1G15930	x	x	Ribosomal protein L7Ae/L30e/S12e/Gadd45 family protein; (RJ) RPS12A	x	Ribosomal protein L7Ae/L30e/S12e/Gadd45 family protein; FUNCTIONS IN: structural constituent of ribosome; INVOLVED IN: response to cadmium ion; response to salt stress; translation; LOCATED IN: cytosolic small ribosomal subunit; cytosolic ribosome; EXPRESSED IN: 23 plant structures; EXPRESSED DURING: 13 growth stages; CONTAINS InterPro DOMAIN/s: Ribosomal protein S12e (InterPro:IPR000530); Riboso…	0	0	0	0	0	0	0	0	0	0	0	0	0	2.07844	2.3983	1.36251	0	0
AT1G15980	NDF1	NDH-dependent cyclic electron flow 1	NDH-dependent cyclic electron flow 1	encodes a novel subunit of the chloroplast NAD(P)H dehydrogenase complex, involved in cyclic electron flow around photosystem I to produce ATP.	NDH-dependent cyclic electron flow 1 (NDF1); INVOLVED IN: photosynthetic electron transport in photosystem I; LOCATED IN: chloroplast thylakoid membrane, chloroplast, NAD(P)H dehydrogenase complex (plastoquinone); EXPRESSED IN: 21 plant structures; EXPRESSED DURING: 13 growth stages; Has 119 Blast hits to 119 proteins in 57 species: Archae - 0; Bacteria - 90; Metazoa - 0; Fungi - 0; Plants - 29; …	0	0	0	-1.02701	-1.58937	-1.06079	0	0	0	0	0	0	0	-1.03629	-1.21786	-1.16625	0	-1.3761
AT1G16090	WAKL7	wall associated kinase-like 7	wall associated kinase-like 7	WAK-like kinase	wall associated kinase-like 7 (WAKL7); FUNCTIONS IN: protein serine/threonine kinase activity; LOCATED IN: endomembrane system, integral to membrane; EXPRESSED IN: 12 plant structures; EXPRESSED DURING: 7 growth stages; CONTAINS InterPro DOMAIN/s: Wall-associated kinase (InterPro:IPR013695); BEST Arabidopsis thaliana protein match is: Wall-associated kinase family protein (TAIR:AT1G79670.1); Has …	0	0	1.49266	2.32487	1.85197	1.15628	0	0	0	1.52474	1.63118	0	0	0	1.52437	2.6218	2.22142	1.81721
AT1G16110	WAKL6	wall associated kinase-like 6	wall associated kinase-like 6	WAK-like kinase	wall associated kinase-like 6 (WAKL6); FUNCTIONS IN: kinase activity; INVOLVED IN: protein amino acid phosphorylation; LOCATED IN: endomembrane system, integral to membrane; CONTAINS InterPro DOMAIN/s: Wall-associated kinase (InterPro:IPR013695), Protein kinase, catalytic domain (InterPro:IPR000719), Serine/threonine-protein kinase domain (InterPro:IPR002290), Tyrosine-protein kinase, catalytic d…	0	0	1.25317	1.24732	1.31147	0	0	0	0	0	0	0	0	0	1.1035	1.10132	0	0
AT1G16130	WAKL2	wall associated kinase-like 2	wall associated kinase-like 2	wall-associated kinase like	wall associated kinase-like 2 (WAKL2); FUNCTIONS IN: kinase activity; INVOLVED IN: protein amino acid phosphorylation; LOCATED IN: integral to membrane; EXPRESSED IN: stem, cotyledon, leaf whorl, leaf; EXPRESSED DURING: LP.06 six leaves visible, LP.04 four leaves visible, LP.10 ten leaves visible, LP.08 eight leaves visible, LP.12 twelve leaves visible; CONTAINS InterPro DOMAIN/s: Wall-associated…	0	0	2.12802	1.87219	2.81345	1.0166	0	0	1.33762	1.17849	1.35217	0	0	0	1.73559	2.27702	1.52726	1.46736
AT1G16300	GAPCP-2	glyceraldehyde-3-phosphate dehydrogenase of plastid 2	glyceraldehyde-3-phosphate dehydrogenase of plastid 2	Encodes one of the chloroplast/plastid localized GAPDH isoforms (GAPCp1/At1g79530 and GAPCp2/At1g16300). gapcp double mutants display a drastic phenotype of arrested root development, dwarfism and sterility. GAPCps are important for the synthesis of serine in roots.	glyceraldehyde-3-phosphate dehydrogenase of plastid 2 (GAPCP-2); CONTAINS InterPro DOMAIN/s: Glyceraldehyde 3-phosphate dehydrogenase subfamily (InterPro:IPR000173), Glyceraldehyde 3-phosphate dehydrogenase, catalytic domain (InterPro:IPR020829), Glyceraldehyde-3-phosphate dehydrogenase, type I (InterPro:IPR006424), Glyceraldehyde 3-phosphate dehydrogenase, catalytic domain, subgroup (InterPro:IP…	0	0	0	0	0	0	0	0	0	0	0	0	0	0	0	0	1.13031	1.14761
AT1G16410	BUS1	BUSHY 1	cytochrome p450 79f1	member of CYP79F	cytochrome p450 79f1 (CYP79F1); CONTAINS InterPro DOMAIN/s: Cytochrome P450 (InterPro:IPR001128), Cytochrome P450, conserved site (InterPro:IPR017972), Cytochrome P450, E-class, group I (InterPro:IPR002401); BEST Arabidopsis thaliana protein match is: cytochrome P450, family 79, subfamily F, polypeptide 2 (TAIR:AT1G16400.1); Has 27252 Blast hits to 27093 proteins in 1494 species: Archae - 44; Bac…	0	0	1.55611	1.53236	0	0	0	0	0	0	-1.87868	-1.23437	0	0	0	0	0	1.65018
AT1G16420	ATMC8	ARABIDOPSIS THALIANA METACASPASE 8	metacaspase 8	Encodes a metacaspase (cysteine-type endopeptidase) that is involved in promoting programmed cell death in response to hydrogen peroxide (H2O2), UV light, and methyl viologen (MV). Transcript levels rise in response to UV-C, H2O2, and MV. In vitro assays demonstrate that this enzyme has a preference for cleaving after an arginine residue, and it has a pH optimum of 8.0.	metacaspase 8 (MC8); CONTAINS InterPro DOMAIN/s: Peptidase C14, caspase catalytic (InterPro:IPR011600); BEST Arabidopsis thaliana protein match is: metacaspase 7 (TAIR:AT1G79310.1); Has 1067 Blast hits to 1064 proteins in 261 species: Archae - 3; Bacteria - 286; Metazoa - 0; Fungi - 258; Plants - 304; Viruses - 0; Other Eukaryotes - 216 (source: NCBI BLink).	0	0	0	2.41354	2.23383	1.71618	-1.02997	1.69414	2.02264	2.07554	1.65038	1.11071	0	0	1.0036	2.4282	1.88314	1.96214
AT1G16510	SAUR41	SMALL AUXIN UPREGULATED 41	SAUR-like auxin-responsive protein family	x	SAUR-like auxin-responsive protein family ; CONTAINS InterPro DOMAIN/s: Auxin responsive SAUR protein (InterPro:IPR003676); BEST Arabidopsis thaliana protein match is: SAUR-like auxin-responsive protein family (TAIR:AT3G12830.1); Has 1122 Blast hits to 1120 proteins in 25 species: Archae - 0; Bacteria - 0; Metazoa - 0; Fungi - 0; Plants - 1121; Viruses - 0; Other Eukaryotes - 1 (source: NCBI BLin…	0	0	0	0	0	0	0	0	0	0	0	0	0	1.45818	1.63718	1.72607	0	0
AT1G16560	x	x	Per1-like family protein	x	Per1-like family protein; FUNCTIONS IN: molecular_function unknown; INVOLVED IN: biological_process unknown; LOCATED IN: endomembrane system; EXPRESSED IN: 22 plant structures; EXPRESSED DURING: 13 growth stages; CONTAINS InterPro DOMAIN/s: Per1-like (InterPro:IPR007217); BEST Arabidopsis thaliana protein match is: Per1-like family protein (TAIR:AT5G62130.1); Has 343 Blast hits to 337 proteins in…	0	0	0	0	0	0	0	0	0	0	0	0	0	1.0923	1.04267	0	0	0
AT1G16630	x	x	x	x	unknown protein; LOCATED IN: chloroplast; BEST Arabidopsis thaliana protein match is: unknown protein (TAIR:AT2G16270.1); Has 10587 Blast hits to 5736 proteins in 617 species: Archae - 88; Bacteria - 963; Metazoa - 3686; Fungi - 820; Plants - 541; Viruses - 438; Other Eukaryotes - 4051 (source: NCBI BLink).	-1.02228	0	0	-1.04308	-1.2999	0	0	0	0	0	0	0	0	0	0	0	0	0
AT1G16740	x	x	Ribosomal protein L20; (RJ) RPL20-m	x	Ribosomal protein L20; FUNCTIONS IN: structural constituent of ribosome; rRNA binding; INVOLVED IN: translation; ribosome biogenesis; LOCATED IN: ribosome; intracellular; EXPRESSED IN: 22 plant structures; EXPRESSED DURING: 13 growth stages; CONTAINS InterPro DOMAIN/s: Ribosomal protein L20 (InterPro:IPR005813); BEST Arabidopsis thaliana protein match is: ribosomal protein L20 (TAIR:ATCG00660.1);…	0	0	0	0	0	0	0	0	0	0	0	0	0	1.38997	1.53998	0	0	0
AT1G16890	AtUBC36	NULL	ubiquitin-conjugating enzyme 36	UBC36/UBC13B encodes a protein that may play a role in DNA damage responses and error-free post-replicative DNA repair. It can bind to the MMZ/UEV1 proteins in vitro.	ubiquitin-conjugating enzyme 36 (UBC36); FUNCTIONS IN: ubiquitin-protein ligase activity, protein binding; INVOLVED IN: root epidermal cell differentiation, response to iron ion, ubiquitin-dependent protein catabolic process; LOCATED IN: UBC13-MMS2 complex, plasma membrane; EXPRESSED IN: cultured cell; CONTAINS InterPro DOMAIN/s: Ubiquitin-conjugating enzyme/RWD-like (InterPro:IPR016135), Ubiquit…	0	0	0	0	0	0	0	0	0	0	0	0	0	1.259	1.50017	1.06258	0	0
AT1G16930	x	x	F-box/RNI-like/FBD-like domains-containing protein	x	F-box/RNI-like/FBD-like domains-containing protein; CONTAINS InterPro DOMAIN/s: FBD (InterPro:IPR013596), F-box domain, cyclin-like (InterPro:IPR001810), F-box domain, Skp2-like (InterPro:IPR022364), FBD-like (InterPro:IPR006566), Leucine-rich repeat 2 (InterPro:IPR013101); BEST Arabidopsis thaliana protein match is: F-box/RNI-like/FBD-like domains-containing protein (TAIR:AT1G80470.1); Has 2349 …	0	0	0	0	0	0	0	0	0	0	0	0	0	1.09606	1.2935	1.21178	0	0
AT1G17060	CHI2	CHIBI 2	cytochrome p450 72c1	Encodes a protein with similarity to other cytochrome P450's and is a homolog of BAS1. Over expression causes a dwarf phenotype resembling brassinolide resistant mutants. Double mutant analysis of sob7/bas1 loss of function mutants suggests these genes have redundant functions in light responsiveness. SOB7 may function in metabolizing brassinolides. Expressed in leaf, root, stem and silique but e…	cytochrome p450 72c1 (CYP72C1); FUNCTIONS IN: electron carrier activity, monooxygenase activity, iron ion binding, oxygen binding, heme binding; INVOLVED IN: response to light stimulus, brassinosteroid metabolic process, unidimensional cell growth; LOCATED IN: endomembrane system; EXPRESSED IN: 10 plant structures; EXPRESSED DURING: 6 growth stages; CONTAINS InterPro DOMAIN/s: Cytochrome P450 (In…	0	0	1.32857	1.07349	1.24854	0	0	0	1.01671	0	1.23455	0	0	0	0	1.54732	1.46803	0
AT1G17147	x	x	VQ motif-containing protein	x	VQ motif-containing protein; FUNCTIONS IN: molecular_function unknown; INVOLVED IN: biological_process unknown; LOCATED IN: cellular_component unknown; CONTAINS InterPro DOMAIN/s: VQ (InterPro:IPR008889); BEST Arabidopsis thaliana protein match is: VQ motif-containing protein (TAIR:AT1G78410.1); Has 30201 Blast hits to 17322 proteins in 780 species: Archae - 12; Bacteria - 1396; Metazoa - 17338; …	0	1.07192	3.66879	3.37429	5.14198	2.63433	0	2.41084	3.01541	3.19852	3.31078	1.37512	0	1.0967	4.14243	4.04759	3.76172	2.92811
AT1G17170	ATGSTU24	glutathione S-transferase TAU 24	glutathione S-transferase TAU 24	Encodes glutathione transferase belonging to the tau class of GSTs. Naming convention according to Wagner et al. (2002).	glutathione S-transferase TAU 24 (GSTU24); FUNCTIONS IN: glutathione transferase activity, glutathione binding; INVOLVED IN: response to cyclopentenone, toxin catabolic process; LOCATED IN: cytoplasm; EXPRESSED IN: 15 plant structures; EXPRESSED DURING: 6 growth stages; CONTAINS InterPro DOMAIN/s: Thioredoxin fold (InterPro:IPR012335), Glutathione S-transferase, C-terminal (InterPro:IPR004046), G…	0	0	1.89609	2.90914	3.28646	3.11471	0	0	1.08046	2.04644	2.61036	1.76913	0	0	2.20334	3.19043	3.64407	3.56839
AT1G17180	ATGSTU25	glutathione S-transferase TAU 25	glutathione S-transferase TAU 25	Encodes glutathione transferase belonging to the tau class of GSTs. Naming convention according to Wagner et al. (2002).	glutathione S-transferase TAU 25 (GSTU25); CONTAINS InterPro DOMAIN/s: Thioredoxin fold (InterPro:IPR012335), Glutathione S-transferase, C-terminal (InterPro:IPR004046), Glutathione S-transferase, C-terminal-like (InterPro:IPR010987), Glutathione S-transferase/chloride channel, C-terminal (InterPro:IPR017933), Glutathione S-transferase, N-terminal (InterPro:IPR004045), Thioredoxin-like fold (Inte…	-1.43565	0	1.45699	2.72627	3.40832	3.36531	0	1.07039	1.67787	2.54513	3.21454	1.99702	0	0	1.17309	2.66538	4.13073	3.95668
AT1G17190	ATGSTU26	glutathione S-transferase tau 26	glutathione S-transferase tau 26	Encodes glutathione transferase belonging to the tau class of GSTs. Naming convention according to Wagner et al. (2002).	glutathione S-transferase tau 26 (GSTU26); CONTAINS InterPro DOMAIN/s: Thioredoxin fold (InterPro:IPR012335), Glutathione S-transferase, C-terminal (InterPro:IPR004046), Glutathione S-transferase, C-terminal-like (InterPro:IPR010987), Glutathione S-transferase/chloride channel, C-terminal (InterPro:IPR017933), Glutathione S-transferase, N-terminal (InterPro:IPR004045), Thioredoxin-like fold (Inte…	0	0	0	-1.24267	0	-1.83221	0	0	0	0	-1.77675	-1.41291	0	0	0	0	-1.35562	-2.42205
AT1G17200	CASPL2A1	CASP-like protein 2A1	Uncharacterised protein family (UPF0497)	x	Uncharacterised protein family (UPF0497); CONTAINS InterPro DOMAIN/s: Uncharacterised protein family UPF0497, trans-membrane plant (InterPro:IPR006702), Uncharacterised protein family UPF0497, trans-membrane plant subgroup (InterPro:IPR006459); BEST Arabidopsis thaliana protein match is: Uncharacterised protein family (UPF0497) (TAIR:AT3G14380.1); Has 681 Blast hits to 681 proteins in 21 species:…	0	0	0	0	0	0	0	0	0	0	0	0	0	1.35457	1.0373	0	0	0
AT1G17380	JAZ5	jasmonate-zim-domain protein 5	jasmonate-zim-domain protein 5	x	jasmonate-zim-domain protein 5 (JAZ5); CONTAINS InterPro DOMAIN/s: Tify (InterPro:IPR010399), CCT domain-like (InterPro:IPR018467); BEST Arabidopsis thaliana protein match is: jasmonate-zim-domain protein 6 (TAIR:AT1G72450.1); Has 301 Blast hits to 296 proteins in 28 species: Archae - 0; Bacteria - 0; Metazoa - 0; Fungi - 0; Plants - 301; Viruses - 0; Other Eukaryotes - 0 (source: NCBI BLink).	1.53118	2.74576	1.85769	1.97098	2.95549	2.09038	0	0	0	0	0	0	0	0	0	2.1305	1.94891	2.34268
AT1G17420	ATLOX3	Arabidopsis thaliana lipoxygenase 3	lipoxygenase 3	Lipoxygenase	lipoxygenase 3 (LOX3); FUNCTIONS IN: oxidoreductase activity, acting on single donors with incorporation of molecular oxygen, incorporation of two atoms of oxygen, lipoxygenase activity, iron ion binding, metal ion binding; INVOLVED IN: growth, response to fungus, jasmonic acid biosynthetic process, response to wounding, defense response; LOCATED IN: chloroplast; EXPRESSED IN: 22 plant structures…	0	1.22933	2.69838	2.0497	1.08523	0	0	0	0	-1.23308	-1.15847	0	0	1.17209	1.03582	1.7891	1.34618	0
AT1G17600	x	x	Disease resistance protein (TIR-NBS-LRR class) family	x	Disease resistance protein (TIR-NBS-LRR class) family; FUNCTIONS IN: transmembrane receptor activity, ATP binding; INVOLVED IN: signal transduction, defense response, apoptosis, innate immune response; LOCATED IN: intrinsic to membrane; EXPRESSED IN: leaf whorl, leaf; EXPRESSED DURING: LP.10 ten leaves visible; CONTAINS InterPro DOMAIN/s: NB-ARC (InterPro:IPR002182), Toll-Interleukin receptor (In…	0	0	0	1.09883	0	0	0	0	0	0	0	0	0	0	0	1.58852	1.13401	1.09558
AT1G17710	AtPEPC1	Arabidopsis thaliana phosphoethanolamine/phosphocholine phosphatase 1	Pyridoxal phosphate phosphatase-related protein; PEPC1 (RJ)	x	PEPC1; Pyridoxal phosphate phosphatase-related protein; FUNCTIONS IN: phosphatase activity; INVOLVED IN: metabolic process; EXPRESSED IN: 9 plant structures; EXPRESSED DURING: L mature pollen stage; M germinated pollen stage; 4 anthesis; petal differentiation and expansion stage; CONTAINS InterPro DOMAIN/s: Pyridoxal phosphate phosphatase; PHOSPHO2 (InterPro:IPR016965); HAD-superfamily hydrolase;…	0	3.77382	3.25365	5.47896	2.67832	1.10537	-2.27038	3.64953	0	0	-2.93618	-2.19184	4.1	-1.29137	1.57901	-2.68867	2.09955	2.33203
AT1G17745	PGDH	3-phosphoglycerate dehydrogenase	D-3-phosphoglycerate dehydrogenase	encodes a 3-Phosphoglycerate dehydrogenase	3-phosphoglycerate dehydrogenase (PGDH); FUNCTIONS IN: phosphoglycerate dehydrogenase activity, protein binding; INVOLVED IN: L-serine biosynthetic process; LOCATED IN: cytosol, nucleus, chloroplast; EXPRESSED IN: 24 plant structures; EXPRESSED DURING: 14 growth stages; CONTAINS InterPro DOMAIN/s: D-3-phosphoglycerate dehydrogenase (InterPro:IPR006236), D-isomer specific 2-hydroxyacid dehydrogena…	0	0	0	1.74145	1.03392	1.5099	0	0	0	0	0	0	0	0	0	0	1.45359	2.16831
AT1G17750	AtPEPR2	PEP1 RECEPTOR 2	PEP1 receptor 2	Encodes PEPR2, a plasma membrane leucine-rich repeat receptor kinase functioning as a receptor for the Pep1 and Pep2 peptides. Pep1 and Pep2 are amino acids that induce the transcription of defense-related genes.	PEP1 receptor 2 (PEPR2); FUNCTIONS IN: protein serine/threonine kinase activity, peptide binding, kinase activity, ATP binding; INVOLVED IN: response to jasmonic acid stimulus, protein amino acid phosphorylation, transmembrane receptor protein tyrosine kinase signaling pathway, defense response to bacterium, response to wounding; LOCATED IN: plasma membrane; EXPRESSED IN: 17 plant structures; EXP…	0	1.26115	1.14787	1.22933	0	0	0	0	0	0	0	0	0	0	0	0	1.29462	1.16649
AT1G17860	x	x	Kunitz family trypsin and protease inhibitor protein	x	Kunitz family trypsin and protease inhibitor protein; FUNCTIONS IN: endopeptidase inhibitor activity; INVOLVED IN: biological_process unknown; LOCATED IN: apoplast, cell wall; EXPRESSED IN: 17 plant structures; EXPRESSED DURING: 13 growth stages; CONTAINS InterPro DOMAIN/s: Proteinase inhibitor I3, Kunitz legume (InterPro:IPR002160), Kunitz inhibitor ST1-like (InterPro:IPR011065); BEST Arabidopsi…	0	0	0	0	0	0	0	0	0	0	0	0	0	0	1.55339	1.63254	1.31623	0
AT1G17970	x	x	RING/U-box superfamily protein	x	RING/U-box superfamily protein; FUNCTIONS IN: zinc ion binding; EXPRESSED IN: 20 plant structures; EXPRESSED DURING: 13 growth stages; CONTAINS InterPro DOMAIN/s: Zinc finger, RING-type (InterPro:IPR001841), Zinc finger, C3HC4 RING-type (InterPro:IPR018957); BEST Arabidopsis thaliana protein match is: RING/U-box superfamily protein (TAIR:AT1G73760.1); Has 8802 Blast hits to 8789 proteins in 273 s…	0	0	0	-1.09377	0	0	0	0	0	0	0	0	0	0	0	0	-1.38266	-1.41886
AT1G17990	x	x	FMN-linked oxidoreductases superfamily protein	x	FMN-linked oxidoreductases superfamily protein; FUNCTIONS IN: oxidoreductase activity, FMN binding, catalytic activity; INVOLVED IN: metabolic process; CONTAINS InterPro DOMAIN/s: NADH:flavin oxidoreductase/NADH oxidase, N-terminal (InterPro:IPR001155), Aldolase-type TIM barrel (InterPro:IPR013785); BEST Arabidopsis thaliana protein match is: FMN-linked oxidoreductases superfamily protein (TAIR:A…	0	0	0	1.13685	1.16597	0	0	0	0	1.124	1.18241	1.26892	0	0	0	0	1.31614	0
AT1G18020	x	x	FMN-linked oxidoreductases superfamily protein	x	FMN-linked oxidoreductases superfamily protein; FUNCTIONS IN: oxidoreductase activity, FMN binding, catalytic activity; INVOLVED IN: metabolic process; CONTAINS InterPro DOMAIN/s: NADH:flavin oxidoreductase/NADH oxidase, N-terminal (InterPro:IPR001155), Aldolase-type TIM barrel (InterPro:IPR013785); BEST Arabidopsis thaliana protein match is: FMN-linked oxidoreductases superfamily protein (TAIR:A…	0	0	0	1.13685	1.16597	0	0	0	0	1.124	1.18241	1.26892	0	0	0	0	1.31614	0
AT1G18200	AtRABA6b	RAB GTPase homolog A6B	RAB GTPase homolog A6B	x	RAB GTPase homolog A6B (RABA6b); FUNCTIONS IN: GTP binding, GTPase activity; INVOLVED IN: intracellular protein transport, signal transduction, nucleocytoplasmic transport, protein transport, small GTPase mediated signal transduction; LOCATED IN: intracellular; CONTAINS InterPro DOMAIN/s: Ran GTPase (InterPro:IPR002041), Ras (InterPro:IPR013753), Ras small GTPase, Ras type (InterPro:IPR003577), R…	0	0	0	0	0	0	0	0	0	0	0	0	0	1.37663	1.18722	1.35407	0	0
AT1G18250	ATLP-1	NULL	Pathogenesis-related thaumatin superfamily protein	encodes a thaumatin-like protein	ATLP-1; INVOLVED IN: response to other organism; LOCATED IN: endomembrane system; EXPRESSED IN: 19 plant structures; EXPRESSED DURING: 13 growth stages; CONTAINS InterPro DOMAIN/s: Thaumatin, conserved site (InterPro:IPR017949), Thaumatin, pathogenesis-related (InterPro:IPR001938); BEST Arabidopsis thaliana protein match is: Pathogenesis-related thaumatin superfamily protein (TAIR:AT1G73620.1); H…	0	0	0	-1.01219	-1.56668	0	0	0	0	0	0	0	0	0	0	0	0	0
AT1G18300	atnudt4	nudix hydrolase homolog 4	nudix hydrolase homolog 4	x	nudix hydrolase homolog 4 (NUDT4); FUNCTIONS IN: hydrolase activity; LOCATED IN: cytosol; EXPRESSED IN: stem, root, leaf; CONTAINS InterPro DOMAIN/s: NUDIX hydrolase domain-like (InterPro:IPR015797), NUDIX hydrolase, conserved site (InterPro:IPR020084), NUDIX hydrolase domain (InterPro:IPR000086); BEST Arabidopsis thaliana protein match is: nudix hydrolase homolog 21 (TAIR:AT1G73540.1); Has 1264 …	1.3066	2.5854	2.79836	1.85509	1.51244	0	0	1.78844	1.03989	0	0	0	0	1.23441	1.39442	1.96563	1.30989	0
AT1G18390	LRK10L1.1	Leaf rust 10 disease-resistance locus receptor- like protein kinase-like 1.1	Protein kinase superfamily protein	x	Protein kinase superfamily protein; FUNCTIONS IN: protein serine/threonine kinase activity, protein kinase activity, kinase activity, ATP binding; INVOLVED IN: protein amino acid phosphorylation; LOCATED IN: plasma membrane; EXPRESSED IN: 22 plant structures; EXPRESSED DURING: 13 growth stages; CONTAINS InterPro DOMAIN/s: Protein kinase, ATP binding site (InterPro:IPR017441), Serine/threonine-pro…	0	0	1.33402	2.1189	2.38764	1.28	0	0	0	1.49959	1.56167	0	0	0	2.12868	2.53952	2.04255	1.50061
AT1G18470	x	x	Transmembrane Fragile-X-F-associated protein	x	Transmembrane Fragile-X-F-associated protein; FUNCTIONS IN: zinc ion binding; LOCATED IN: endomembrane system; EXPRESSED IN: 24 plant structures; EXPRESSED DURING: 13 growth stages; CONTAINS InterPro DOMAIN/s: Transmembrane Fragile-X-F-associated protein (InterPro:IPR019396), Zinc finger, RING-type (InterPro:IPR001841); BEST Arabidopsis thaliana protein match is: Transmembrane Fragile-X-F-associa…	0	0	0	0	0	0	0	0	0	0	0	0	0	1.05103	1.0206	0	0	0
AT1G18570	AtMYB51	myb domain protein 51	myb domain protein 51	Encodes a member of the R2R3-MYB transcription family. Involved in indole glucosinolate biosynthesis.	myb domain protein 51 (MYB51); CONTAINS InterPro DOMAIN/s: SANT, DNA-binding (InterPro:IPR001005), Homeodomain-like (InterPro:IPR009057), Myb, DNA-binding (InterPro:IPR014778), HTH transcriptional regulator, Myb-type, DNA-binding (InterPro:IPR017930), Homeodomain-related (InterPro:IPR012287), Myb transcription factor (InterPro:IPR015495); BEST Arabidopsis thaliana protein match is: myb domain pro…	0	0	0	1.51532	2.28477	1.3881	0	0	0	1.27144	1.68334	1.04581	0	0	0	1.81425	1.61826	1.91944
AT1G18630	GR-RBP6	glycine-rich RNA-binding protein 6	glycine-rich RNA-binding protein 6	encodes a glycine-rich RNA binding protein.	glycine-rich RNA-binding protein 6 (GR-RBP6); FUNCTIONS IN: RNA binding, nucleotide binding, nucleic acid binding; INVOLVED IN: biological_process unknown; LOCATED IN: mitochondrion; EXPRESSED IN: 22 plant structures; EXPRESSED DURING: 13 growth stages; CONTAINS InterPro DOMAIN/s: RNA recognition motif, RNP-1 (InterPro:IPR000504), Nucleotide-binding, alpha-beta plait (InterPro:IPR012677); BEST Ar…	0	0	0	0	0	0	0	0	0	0	0	0	0	-1.05176	-1.12444	0	0	0
AT1G18650	PDCB3	plasmodesmata callose-binding protein 3	plasmodesmata callose-binding protein 3	Encodes a member of the X8-GPI family of proteins. It localizes to the plasmodesmata and is predicted to bind callose.	plasmodesmata callose-binding protein 3 (PDCB3); CONTAINS InterPro DOMAIN/s: X8 (InterPro:IPR012946); BEST Arabidopsis thaliana protein match is: glucan endo-1,3-beta-glucosidase-like protein 3 (TAIR:AT5G08000.1); Has 1473 Blast hits to 1425 proteins in 72 species: Archae - 4; Bacteria - 6; Metazoa - 5; Fungi - 46; Plants - 1391; Viruses - 0; Other Eukaryotes - 21 (source: NCBI BLink).	0	0	0	-1.22909	-1.68667	0	0	0	0	0	0	0	0	0	0	0	0	0
AT1G18740	x	x	Protein of unknown function (DUF793)	x	FUNCTIONS IN: molecular_function unknown; INVOLVED IN: biological_process unknown; EXPRESSED IN: 23 plant structures; EXPRESSED DURING: 13 growth stages; CONTAINS InterPro DOMAIN/s: Protein BYPASS related (InterPro:IPR008511); BEST Arabidopsis thaliana protein match is: Protein of unknown function (DUF793) (TAIR:AT1G74450.1); Has 167 Blast hits to 164 proteins in 20 species: Archae - 3; Bacteria …	0	0	0	1.15143	1.18464	0	0	0	0	0	0	0	0	1.33534	1.58212	1.6508	0	0
AT1G18890	ATCDPK1	calcium-dependent protein kinase 1	calcium-dependent protein kinase 1	encodes a calcium-dependent protein kinase whose gene expression is induced by dehydration and high salt. Kinase activity could not be detected in vitro.	calcium-dependent protein kinase 1 (CDPK1); FUNCTIONS IN: calmodulin-dependent protein kinase activity, protein kinase activity, kinase activity; INVOLVED IN: response to water deprivation, response to salt stress, protein amino acid phosphorylation, N-terminal protein myristoylation, abscisic acid mediated signaling pathway; LOCATED IN: chloroplast; EXPRESSED IN: 23 plant structures; EXPRESSED D…	0	0	1.09113	1.27461	1.16562	0	0	0	0	0	0	0	0	0	0	1.38523	0	0
AT1G18900	x	x	Pentatricopeptide repeat (PPR) superfamily protein	x	Pentatricopeptide repeat (PPR) superfamily protein; CONTAINS InterPro DOMAIN/s: Pentatricopeptide repeat (InterPro:IPR002885), Smr protein/MutS2 C-terminal (InterPro:IPR002625); BEST Arabidopsis thaliana protein match is: Pentatricopeptide repeat (PPR) superfamily protein (TAIR:AT1G74750.1); Has 53451 Blast hits to 14715 proteins in 301 species: Archae - 4; Bacteria - 60; Metazoa - 600; Fungi - 7…	0	0	0	0	0	0	0	0	0	0	0	0	0	0	0	1.0877	1.25346	1.0927
AT1G18970	GLP4	germin-like protein 4	germin-like protein 4	Encodes a germin-like protein with possible oxalate oxidase activity (based on GenBank record).	germin-like protein 4 (GLP4); FUNCTIONS IN: manganese ion binding, nutrient reservoir activity; LOCATED IN: endomembrane system, apoplast; EXPRESSED IN: root; CONTAINS InterPro DOMAIN/s: Cupin, RmlC-type (InterPro:IPR011051), Cupin 1 (InterPro:IPR006045), RmlC-like jelly roll fold (InterPro:IPR014710), Germin (InterPro:IPR001929), Germin, manganese binding site (InterPro:IPR019780); BEST Arabidop…	0	0	0	0	1.81063	2.20059	0	0	0	0	1.05696	1.51521	0	0	0	0	1.12401	2.05291
AT1G19020	x	x	x	x	unknown protein; BEST Arabidopsis thaliana protein match is: unknown protein (TAIR:AT3G48180.1); Has 88 Blast hits to 88 proteins in 15 species: Archae - 0; Bacteria - 0; Metazoa - 0; Fungi - 0; Plants - 88; Viruses - 0; Other Eukaryotes - 0 (source: NCBI BLink).	0	0	2.19824	3.13869	4.03913	2.60423	0	0	2.11016	2.54417	2.04323	1.58189	0	0	2.23461	3.25821	3.45421	3.38868
AT1G19180	AtJAZ1	NULL	jasmonate-zim-domain protein 1	JAZ1 is a nuclear-localized protein involved in jasmonate signaling. JAZ1 transcript levels rise in response to a jasmonate stimulus. JAZ1 can interact with the COI1 F-box subunit of an SCF E3 ubiquitin ligase in a yeast-two-hybrid assay only in the presence of jasmonate-isoleucine (JA-ILE) or coronatine. Application of jasmonate methyl ester to Arabidopsis roots reduces the levels of a JAZ1:GUS …	jasmonate-zim-domain protein 1 (JAZ1); CONTAINS InterPro DOMAIN/s: Tify (InterPro:IPR010399), CCT domain-like (InterPro:IPR018467); BEST Arabidopsis thaliana protein match is: TIFY domain/Divergent CCT motif family protein (TAIR:AT1G74950.1); Has 439 Blast hits to 432 proteins in 29 species: Archae - 0; Bacteria - 0; Metazoa - 0; Fungi - 0; Plants - 439; Viruses - 0; Other Eukaryotes - 0 (source:…	0	0	1.43354	1.70092	2.14088	1.1672	0	0	0	0	0	0	0	0	0	0	1.30593	1.19658
AT1G19310	x	x	RING/U-box superfamily protein	x	RING/U-box superfamily protein; FUNCTIONS IN: zinc ion binding; EXPRESSED IN: 24 plant structures; EXPRESSED DURING: 15 growth stages; CONTAINS InterPro DOMAIN/s: Zinc finger, RING-type, conserved site (InterPro:IPR017907), Zinc finger, RING-type (InterPro:IPR001841), Zinc finger, C3HC4 RING-type (InterPro:IPR018957); BEST Arabidopsis thaliana protein match is: RING/U-box superfamily protein (TAI…	0	0	0	1.28302	1.71922	0	0	0	0	0	0	0	0	1.02994	1.21502	1.92109	1.30181	0
AT1G19380	x	x	Protein of unknown function (DUF1195)	x	Protein of unknown function (DUF1195); CONTAINS InterPro DOMAIN/s: Protein of unknown function DUF1195 (InterPro:IPR010608); BEST Arabidopsis thaliana protein match is: Protein of unknown function (DUF1195) (TAIR:AT4G36660.1); Has 67 Blast hits to 67 proteins in 15 species: Archae - 0; Bacteria - 0; Metazoa - 0; Fungi - 0; Plants - 67; Viruses - 0; Other Eukaryotes - 0 (source: NCBI BLink).	0	0	0	1.39371	1.79181	0	0	0	0	0	0	0	0	1.23276	1.44911	1.78726	0	0
AT1G19450	x	x	Major facilitator superfamily protein	x	Major facilitator superfamily protein; FUNCTIONS IN: carbohydrate transmembrane transporter activity, sugar:hydrogen symporter activity; INVOLVED IN: transport, transmembrane transport; LOCATED IN: plasma membrane, vacuole, membrane; EXPRESSED IN: 25 plant structures; EXPRESSED DURING: 15 growth stages; CONTAINS InterPro DOMAIN/s: Sugar transporter, conserved site (InterPro:IPR005829), Major faci…	0	0	0	0	0	0	0	0	0	0	0	0	0	0	0	0	-1.04484	-1.19564
AT1G19530	x	x	x	x	unknown protein; FUNCTIONS IN: molecular_function unknown; INVOLVED IN: N-terminal protein myristoylation, anaerobic respiration; LOCATED IN: cellular_component unknown; EXPRESSED IN: leaf apex, inflorescence meristem, hypocotyl, root, flower; EXPRESSED DURING: petal differentiation and expansion stage; Has 47 Blast hits to 47 proteins in 13 species: Archae - 0; Bacteria - 0; Metazoa - 0; Fungi -…	0	0	0	-1.17811	-1.00756	0	0	0	0	0	1.21431	0	0	0	0	0	0	0
AT1G19770	ATPUP14	purine permease 14	purine permease 14	Member of a family of proteins related to PUP1, a purine transporter. May be involved in the transport of purine and purine derivatives such as cytokinins, across the plasma membrane.	purine permease 14 (PUP14); CONTAINS InterPro DOMAIN/s: Protein of unknown function DUF250 (InterPro:IPR004853); BEST Arabidopsis thaliana protein match is: purine permease 15 (TAIR:AT1G75470.1); Has 334 Blast hits to 326 proteins in 20 species: Archae - 0; Bacteria - 6; Metazoa - 1; Fungi - 0; Plants - 321; Viruses - 0; Other Eukaryotes - 6 (source: NCBI BLink).	0	0	2.00197	1.16885	1.66251	0	0	1.06221	0	0	1.28509	0	0	0	1.07554	1.54977	0	0
AT1G20010	TUB5	tubulin beta-5 chain	tubulin beta-5 chain	beta tubulin	tubulin beta-5 chain (TUB5); FUNCTIONS IN: structural constituent of cytoskeleton; INVOLVED IN: microtubule-based process; LOCATED IN: tubulin complex, cell wall, plasma membrane, chloroplast, membrane; EXPRESSED IN: 24 plant structures; EXPRESSED DURING: 13 growth stages; CONTAINS InterPro DOMAIN/s: Beta tubulin (InterPro:IPR002453), Tubulin (InterPro:IPR000217), Tubulin/FtsZ, GTPase domain (Int…	0	0	0	0	0	-1.16733	0	0	0	0	0	0	0	0	0	0	-1.17399	-1.21325
AT1G20190	ATEXP11	NULL	expansin 11	member of Alpha-Expansin Gene Family. Naming convention from the Expansin Working Group (Kende et al, 2004. Plant Mol Bio)	expansin 11 (EXPA11); INVOLVED IN: plant-type cell wall modification involved in multidimensional cell growth, unidimensional cell growth, plant-type cell wall loosening; LOCATED IN: cell wall; EXPRESSED IN: 14 plant structures; EXPRESSED DURING: 9 growth stages; CONTAINS InterPro DOMAIN/s: Barwin-related endoglucanase (InterPro:IPR009009), Pollen allergen, N-terminal (InterPro:IPR014734), Expans…	0	0	0	-1.74654	-1.81853	-1.1136	0	0	0	0	0	0	0	0	0	-1.80409	-2.05176	-1.4248
AT1G20430	x	x	x	x	unknown protein; Has 29 Blast hits to 29 proteins in 10 species: Archae - 0; Bacteria - 0; Metazoa - 0; Fungi - 0; Plants - 29; Viruses - 0; Other Eukaryotes - 0 (source: NCBI BLink).	0	0	0	0	0	0	0	0	0	0	0	0	0	1.51403	1.74284	0	0	0
AT1G20450	ERD10	EARLY RESPONSIVE TO DEHYDRATION 10	Dehydrin family protein	Encodes a gene induced by low temperature and dehydration. Inhibits e.coli growth while overexpressed. Belongs to the dehydrin protein family, which contains highly conserved stretches of 7-17 residues that are repetitively scattered in their sequences, the K-, S-, Y- and lysine rich segments. LTI29 and LTI30 double overexpressors confer cold tolerance. Localized to membranes and cytoplasm.	EARLY RESPONSIVE TO DEHYDRATION 10 (ERD10); CONTAINS InterPro DOMAIN/s: Dehydrin (InterPro:IPR000167); BEST Arabidopsis thaliana protein match is: cold-regulated 47 (TAIR:AT1G20440.1); Has 8140 Blast hits to 5021 proteins in 461 species: Archae - 16; Bacteria - 327; Metazoa - 2363; Fungi - 375; Plants - 2004; Viruses - 65; Other Eukaryotes - 2990 (source: NCBI BLink).	0	0	0	0	0	0	0	0	0	0	0	0	0	0	0	0	-1.36814	-1.09768
AT1G20510	OPCL1	OPC-8:0 CoA ligase1	OPC-8:0 CoA ligase1	x	OPC-8:0 CoA ligase1 (OPCL1); FUNCTIONS IN: 4-coumarate-CoA ligase activity; INVOLVED IN: phenylpropanoid metabolic process, jasmonic acid biosynthetic process, response to wounding; LOCATED IN: peroxisome; EXPRESSED IN: 22 plant structures; EXPRESSED DURING: 13 growth stages; CONTAINS InterPro DOMAIN/s: AMP-binding, conserved site (InterPro:IPR020845), AMP-dependent synthetase/ligase (InterPro:IP…	0	0	0	1.11342	1.15633	0	0	0	0	0	0	0	0	0	0	1.00907	0	0
AT1G20823	AtATL80	NULL	RING/U-box superfamily protein	x	RING/U-box superfamily protein; FUNCTIONS IN: zinc ion binding; INVOLVED IN: response to chitin; EXPRESSED IN: 22 plant structures; EXPRESSED DURING: 13 growth stages; CONTAINS InterPro DOMAIN/s: Zinc finger, RING-type (InterPro:IPR001841), Zinc finger, C3HC4 RING-type (InterPro:IPR018957); BEST Arabidopsis thaliana protein match is: RING/U-box superfamily protein (TAIR:AT1G76410.1); Has 9063 Bla…	0	1.23487	1.25771	1.27233	0	0	0	0	0	0	0	0	0	2.71543	1.74393	1.66565	0	0
AT1G21000	x	x	PLATZ transcription factor family protein	x	PLATZ transcription factor family protein; CONTAINS InterPro DOMAIN/s: Protein of unknown function DUF597 (InterPro:IPR006734); BEST Arabidopsis thaliana protein match is: PLATZ transcription factor family protein (TAIR:AT1G76590.1); Has 403 Blast hits to 403 proteins in 26 species: Archae - 0; Bacteria - 0; Metazoa - 0; Fungi - 0; Plants - 403; Viruses - 0; Other Eukaryotes - 0 (source: NCBI BLi…	0	0	0	0	1.16537	0	0	0	0	0	0	0	0	0	1.36198	1.61249	0	0
AT1G21100	IGMT1	indole glucosinolate O-methyltransferase 1	O-methyltransferase family protein	x	O-methyltransferase family protein; FUNCTIONS IN: methyltransferase activity, O-methyltransferase activity, protein dimerization activity; LOCATED IN: cytosol; EXPRESSED IN: stem, cotyledon, hypocotyl, root, leaf; EXPRESSED DURING: LP.04 four leaves visible; CONTAINS InterPro DOMAIN/s: Winged helix-turn-helix transcription repressor DNA-binding (InterPro:IPR011991), Plant methyltransferase dimeri…	1.99327	2.2181	3.13782	3.23841	4.29688	2.41604	0	0	1.45689	2.25087	2.66145	1.37457	0	1.72297	3.91471	3.92804	3.62985	2.41076
AT1G21110	IGMT3	indole glucosinolate O-methyltransferase 3	O-methyltransferase family protein	x	O-methyltransferase family protein; FUNCTIONS IN: methyltransferase activity, O-methyltransferase activity, protein dimerization activity; LOCATED IN: cytosol; CONTAINS InterPro DOMAIN/s: Winged helix-turn-helix transcription repressor DNA-binding (InterPro:IPR011991), Plant methyltransferase dimerisation (InterPro:IPR012967), O-methyltransferase, family 2 (InterPro:IPR001077), O-methyltransferas…	1.03492	1.37557	1.92421	2.25418	3.16265	1.55072	0	1.08932	1.10524	2.43035	2.5769	1.19804	0	0	2.01728	2.96321	2.66198	2.01833
AT1G21120	IGMT2	indole glucosinolate O-methyltransferase 2	O-methyltransferase family protein	x	O-methyltransferase family protein; FUNCTIONS IN: methyltransferase activity, O-methyltransferase activity, protein dimerization activity; LOCATED IN: cytosol; EXPRESSED IN: 9 plant structures; EXPRESSED DURING: LP.04 four leaves visible, LP.10 ten leaves visible, LP.08 eight leaves visible; CONTAINS InterPro DOMAIN/s: Winged helix-turn-helix transcription repressor DNA-binding (InterPro:IPR01199…	0	1.1539	2.80625	3.56702	4.27424	2.47555	0	1.05313	2.14328	3.36383	3.25135	1.5249	1.01185	0	3.14034	3.7967	3.50652	3.07862
AT1G21130	IGMT4	indole glucosinolate O-methyltransferase 4	O-methyltransferase family protein	x	O-methyltransferase family protein; FUNCTIONS IN: methyltransferase activity, protein dimerization activity, O-methyltransferase activity; LOCATED IN: cytosol; EXPRESSED IN: 15 plant structures; EXPRESSED DURING: 9 growth stages; CONTAINS InterPro DOMAIN/s: Winged helix-turn-helix transcription repressor DNA-binding (InterPro:IPR011991), Plant methyltransferase dimerisation (InterPro:IPR012967), …	0	0	2.03668	2.22639	2.71912	1.40466	0	0	1.23814	1.84014	2.19044	1.10453	0	0	2.09078	2.69088	1.78311	1.62886
AT1G21240	WAK3	wall associated kinase 3	wall associated kinase 3	encodes a wall-associated kinase	wall associated kinase 3 (WAK3); FUNCTIONS IN: protein serine/threonine kinase activity, kinase activity; INVOLVED IN: protein amino acid phosphorylation; LOCATED IN: plasma membrane; EXPRESSED IN: 9 plant structures; EXPRESSED DURING: 9 growth stages; CONTAINS InterPro DOMAIN/s: EGF-like calcium-binding (InterPro:IPR001881), EGF-like, type 3 (InterPro:IPR000742), Serine/threonine-protein kinase-…	0	0	0	2.07196	1.39118	0	-1.51321	2.05209	0	0	0	0	0	0	0	1.44566	2.32533	2.50835
AT1G21310	ATEXT3	extensin 3	extensin 3	Encodes extensin 3.	extensin 3 (EXT3); FUNCTIONS IN: structural constituent of cell wall; INVOLVED IN: plant-type cell wall organization; LOCATED IN: endomembrane system; EXPRESSED IN: 7 plant structures; EXPRESSED DURING: 4 anthesis, F mature embryo stage, petal differentiation and expansion stage, E expanded cotyledon stage, D bilateral stage; CONTAINS InterPro DOMAIN/s: Extensin-like repeat (InterPro:IPR006706); …	0	0	0	0	0	0	0	0	0	0	0	0	0	-1.36814	-1.64047	-1.0728	0	0
AT1G21320	x	x	nucleotide binding;nucleic acid binding	x	nucleotide binding;nucleic acid binding; FUNCTIONS IN: nucleotide binding, nucleic acid binding; INVOLVED IN: biological_process unknown; LOCATED IN: cellular_component unknown; EXPRESSED IN: flower, cultured cell; EXPRESSED DURING: petal differentiation and expansion stage; CONTAINS InterPro DOMAIN/s: RNA recognition motif, RNP-1 (InterPro:IPR000504), Nucleotide-binding, alpha-beta plait (InterP…	0	1.25782	1.39953	2.01642	2.1346	1.34025	0	0	0	0	0	0	0	0	1.02178	1.31519	1.11933	1.70212
AT1G21390	emb2170	embryo defective 2170	embryo defective 2170	x	embryo defective 2170 (emb2170); BEST Arabidopsis thaliana protein match is: unknown protein (TAIR:AT1G76980.2); Has 51 Blast hits to 51 proteins in 18 species: Archae - 0; Bacteria - 0; Metazoa - 1; Fungi - 0; Plants - 42; Viruses - 0; Other Eukaryotes - 8 (source: NCBI BLink).	0	0	1.038	1.36923	1.29626	1.05981	0	0	0	0	0	0	0	0	0	0	1.40456	1.24223
AT1G21450	SCL1	SCARECROW-like 1	SCARECROW-like 1	Encodes a scarecrow-like protein (SCL1). Member of GRAS gene family.	SCARECROW-like 1 (SCL1); FUNCTIONS IN: sequence-specific DNA binding transcription factor activity; INVOLVED IN: regulation of transcription; EXPRESSED IN: 22 plant structures; EXPRESSED DURING: 14 growth stages; CONTAINS InterPro DOMAIN/s: Transcription factor GRAS (InterPro:IPR005202); BEST Arabidopsis thaliana protein match is: GRAS family transcription factor (TAIR:AT5G48150.2); Has 2480 Blas…	0	0	1.05142	1.10236	1.19843	0	0	0	0	0	0	0	0	0	0	1.19177	1.09661	0
AT1G21460	AtSWEET1	NULL	Nodulin MtN3 family protein	x	Nodulin MtN3 family protein; INVOLVED IN: biological_process unknown; LOCATED IN: endomembrane system, integral to membrane, membrane; EXPRESSED IN: 24 plant structures; EXPRESSED DURING: 14 growth stages; CONTAINS InterPro DOMAIN/s: MtN3/saliva-related transmembrane protein, conserved region (InterPro:IPR018169), RAG1-activating protein 1 homologue (InterPro:IPR018179), RAG1-activating protein-1…	0	0	-1.87718	-1.66178	-1.8699	0	0	0	0	0	-1.17862	0	0	0	0	-1.18042	-1.59394	-1.32508
AT1G21500	x	x	x	x	unknown protein; Has 29 Blast hits to 29 proteins in 12 species: Archae - 0; Bacteria - 0; Metazoa - 0; Fungi - 2; Plants - 27; Viruses - 0; Other Eukaryotes - 0 (source: NCBI BLink).	0	-1.24941	0	-1.70405	-1.67989	-1.76307	0	0	0	0	0	0	0	0	0	0	-1.50668	-1.80158
AT1G21850	sks8	SKU5 similar 8	SKU5 similar 8	x	SKU5 similar 8 (sks8); FUNCTIONS IN: oxidoreductase activity, copper ion binding; INVOLVED IN: oxidation reduction; LOCATED IN: endomembrane system; EXPRESSED IN: embryo; EXPRESSED DURING: C globular stage; CONTAINS InterPro DOMAIN/s: Multicopper oxidase, type 3 (InterPro:IPR011707), Cupredoxin (InterPro:IPR008972), Multicopper oxidase, type 2 (InterPro:IPR011706), Multicopper oxidase, type 1 (In…	0	0	4.40724	7.67724	8.33106	7.58793	0	0	4.30908	4.8324	5.30199	3.22868	0	0	4.33534	7.64318	8.62052	7.15217
AT1G22070	TGA3	TGA1A-related gene 3	TGA1A-related gene 3	Encodes a transcription factor. Like other TGAla-related factors, TGA3 has a highly conserved bZIP region and exhibits similar DNA-binding properties.	TGA1A-related gene 3 (TGA3); CONTAINS InterPro DOMAIN/s: Basic-leucine zipper (bZIP) transcription factor (InterPro:IPR004827), bZIP transcription factor, bZIP-1 (InterPro:IPR011616); BEST Arabidopsis thaliana protein match is: bZIP transcription factor family protein (TAIR:AT1G77920.1); Has 1024 Blast hits to 1024 proteins in 132 species: Archae - 0; Bacteria - 78; Metazoa - 5; Fungi - 45; Plant…	0	0	0	1.25809	1.10019	0	0	0	0	0	0	0	0	0	0	0	0	0
AT1G22250	x	x	x	x	unknown protein; BEST Arabidopsis thaliana protein match is: unknown protein (TAIR:AT1G78170.1); Has 64 Blast hits to 64 proteins in 10 species: Archae - 0; Bacteria - 0; Metazoa - 0; Fungi - 0; Plants - 64; Viruses - 0; Other Eukaryotes - 0 (source: NCBI BLink).	0	-1.12487	0	0	-1.83732	-1.28946	0	0	0	0	0	0	0	0	0	0	0	-1.0502
AT1G22270	x	x	Trm112p-like protein	Encodes SMO2 (Small Organ 2). Modulates progression of cell division during organ growth.	Trm112p-like protein; CONTAINS InterPro DOMAIN/s: Protein of unknown function DUF343 (InterPro:IPR005651); BEST Arabidopsis thaliana protein match is: Trm112p-like protein (TAIR:AT1G78190.1); Has 419 Blast hits to 419 proteins in 198 species: Archae - 0; Bacteria - 0; Metazoa - 151; Fungi - 129; Plants - 62; Viruses - 0; Other Eukaryotes - 77 (source: NCBI BLink).	0	0	0	0	0	0	0	0	0	0	0	0	0	1.83683	2.33541	1.41181	0	0
AT1G22280	PAPP2C	phytochrome-associated protein phosphatase type 2C	phytochrome-associated protein phosphatase type 2C	Encodes a phytochrome-associated protein, PAPP2C (phytochrome-associated protein phosphatase type 2C). PAPP2C interacts in the nucleus with phyA (phytochrome A) and phyB. Functions as a regulator of phytochrome-interacting factor PIF3 by dephosphorylating phytochromes in the nucleus.	phytochrome-associated protein phosphatase type 2C (PAPP2C); FUNCTIONS IN: protein serine/threonine phosphatase activity, phosphoprotein phosphatase activity; INVOLVED IN: protein amino acid dephosphorylation, red light signaling pathway; LOCATED IN: nucleus, plasma membrane; EXPRESSED IN: 24 plant structures; EXPRESSED DURING: 14 growth stages; CONTAINS InterPro DOMAIN/s: Protein phosphatase 2C-…	0	0	1.16594	1.22209	1.32013	0	0	0	0	0	0	0	0	0	0	0	0	0
AT1G22370	AtUGT85A5	UDP-glucosyl transferase 85A5	UDP-glucosyl transferase 85A5	x	UDP-glucosyl transferase 85A5 (UGT85A5); FUNCTIONS IN: transferase activity, transferring glycosyl groups, glucuronosyltransferase activity; INVOLVED IN: metabolic process; EXPRESSED IN: 15 plant structures; EXPRESSED DURING: 9 growth stages; CONTAINS InterPro DOMAIN/s: UDP-glucuronosyl/UDP-glucosyltransferase (InterPro:IPR002213); BEST Arabidopsis thaliana protein match is: UDP-glucosyl transfer…	1.96957	1.10731	0	0	0	0	0	0	0	0	0	0	1.39615	0	0	0	0	0
AT1G22400	ATUGT85A1	ARABIDOPSIS THALIANA UDP-GLUCOSYL TRANSFERASE 85A1	UDP-Glycosyltransferase superfamily protein	x	UGT85A1; FUNCTIONS IN: in 6 functions; INVOLVED IN: metabolic process; LOCATED IN: cellular_component unknown; EXPRESSED IN: 22 plant structures; EXPRESSED DURING: 10 growth stages; CONTAINS InterPro DOMAIN/s: UDP-glucuronosyl/UDP-glucosyltransferase (InterPro:IPR002213); BEST Arabidopsis thaliana protein match is: UDP-glucosyl transferase 85A3 (TAIR:AT1G22380.1); Has 7940 Blast hits to 7832 prot…	0	0	0	2.00074	2.41552	1.47104	0	0	0	1.18031	1.05199	1.11141	0	0	0	1.56811	2.1803	2.34814
AT1G22510	x	x	RING/U-box protein with domain of unknown function (DUF 1232)	x	FUNCTIONS IN: zinc ion binding; LOCATED IN: plasma membrane; EXPRESSED IN: 20 plant structures; EXPRESSED DURING: 13 growth stages; CONTAINS InterPro DOMAIN/s: Protein of unknown function DUF1232 (InterPro:IPR010652), Zinc finger, RING-type, conserved site (InterPro:IPR017907), Zinc finger, RING-type (InterPro:IPR001841); BEST Arabidopsis thaliana protein match is: RING/U-box protein with domain …	0	0	1.00877	0	1.1821	0	0	0	0	0	0	0	0	1.22433	1.69754	1.86603	1.03314	0
AT1G22650	A/N-InvD	alkaline/neutral invertase D	Plant neutral invertase family protein	x	Plant neutral invertase family protein; FUNCTIONS IN: catalytic activity, beta-fructofuranosidase activity; INVOLVED IN: sucrose catabolic process, using beta-fructofuranosidase; LOCATED IN: cellular_component unknown; EXPRESSED IN: 19 plant structures; EXPRESSED DURING: 14 growth stages; CONTAINS InterPro DOMAIN/s: Plant neutral invertase (InterPro:IPR006937), Six-hairpin glycosidase-like (Inter…	0	0	0	1.48402	0	0	0	0	0	0	0	0	0	0	0	1.72985	1.50741	1.05119
AT1G22690	x	x	Gibberellin-regulated family protein	x	Gibberellin-regulated family protein; FUNCTIONS IN: molecular_function unknown; INVOLVED IN: response to gibberellin stimulus; LOCATED IN: endomembrane system; EXPRESSED IN: 18 plant structures; EXPRESSED DURING: 10 growth stages; CONTAINS InterPro DOMAIN/s: Gibberellin regulated protein (InterPro:IPR003854); BEST Arabidopsis thaliana protein match is: Gibberellin-regulated family protein (TAIR:A…	0	0	0	0	1.06536	0	0	0	0	0	0	0	0	2.06556	2.0622	1.64581	0	0
AT1G22770	FB	NULL	gigantea protein (GI)	Together with CONSTANTS (CO) and FLOWERING LOCUS T (FT), GIGANTEA promotes flowering under long days in a circadian clock-controlled flowering pathway. GI acts earlier than CO and FT in the pathway by increasing CO and FT mRNA abundance. Located in the nucleus. Regulates several developmental processes, including photoperiod-mediated flowering, phytochrome B signaling, circadian clock, carbohydra…	GIGANTEA (GI); Has 351 Blast hits to 349 proteins in 54 species: Archae - 0; Bacteria - 0; Metazoa - 0; Fungi - 0; Plants - 351; Viruses - 0; Other Eukaryotes - 0 (source: NCBI BLink).	0	-1.40691	0	0	0	0	0	0	0	0	0	0	0	0	-1.09595	-1.99216	-1.47657	-1.19793
AT1G22810	x	x	Integrase-type DNA-binding superfamily protein	encodes a member of the DREB subfamily A-5 of ERF/AP2 transcription factor family. The protein contains one AP2 domain. There are 16 members in this subfamily including RAP2.1, RAP2.9 and RAP2.10.	Integrase-type DNA-binding superfamily protein; FUNCTIONS IN: DNA binding, sequence-specific DNA binding transcription factor activity; INVOLVED IN: regulation of transcription, DNA-dependent; LOCATED IN: nucleus; CONTAINS InterPro DOMAIN/s: DNA-binding, integrase-type (InterPro:IPR016177), Pathogenesis-related transcriptional factor/ERF, DNA-binding (InterPro:IPR001471); BEST Arabidopsis thalian…	0	0	3.59417	4.63328	5.69835	5.0633	0	0	1.02159	2.25137	2.55219	1.80291	0	1.93622	4.19226	4.814	5.77848	2.60028
AT1G22840	ATCYTC-A	CYTOCHROME C-A	CYTOCHROME C-1	Encodes cytochrome c. Contains two site II (TGGGCC/T) elements, which interact with a TCP-domain transcription factor, and a downstream internal telomeric repeat, and are required for expression of the Cytc-1 gene. Promoter directs preferential expression in root and shoot meristems and in anthers.	CYTOCHROME C-1 (CYTC-1); FUNCTIONS IN: electron carrier activity, copper ion binding; INVOLVED IN: cell proliferation; LOCATED IN: mitochondrion, plasma membrane; EXPRESSED IN: 31 plant structures; EXPRESSED DURING: 15 growth stages; CONTAINS InterPro DOMAIN/s: Cytochrome c, class IA/ IB (InterPro:IPR002327), Cytochrome c, class I (InterPro:IPR003088), Cytochrome c domain (InterPro:IPR009056); BE…	0	0	0	0	0	0	0	0	0	0	0	0	0	1.88967	1.84832	1.26392	0	0
AT1G22890	x	x	x	x	unknown protein; FUNCTIONS IN: molecular_function unknown; INVOLVED IN: biological_process unknown; LOCATED IN: endomembrane system; EXPRESSED IN: 19 plant structures; EXPRESSED DURING: 11 growth stages; Has 17 Blast hits to 17 proteins in 2 species: Archae - 0; Bacteria - 0; Metazoa - 0; Fungi - 0; Plants - 17; Viruses - 0; Other Eukaryotes - 0 (source: NCBI BLink).	0	0	1.29957	1.38951	1.95341	0	0	0	0	1.30343	1.82116	1.29973	0	0	0	0	1.03112	1.2455
AT1G23080	ATPIN7	ARABIDOPSIS PIN-FORMED 7	Auxin efflux carrier family protein	Encodes a novel component of auxin efflux that is located apically in the basal cell and is involved during embryogenesis in setting up the apical-basal axis in the embryo. It is also involved in pattern specification during root development. In roots, it is expressed at lateral and basal membranes of provascular cells in the meristem and elongation zone, whereas in the columella cells it coincid…	PIN-FORMED 7 (PIN7); FUNCTIONS IN: auxin:hydrogen symporter activity, transporter activity, auxin efflux transmembrane transporter activity; INVOLVED IN: response to cyclopentenone, root development, pattern specification process, auxin polar transport, longitudinal axis specification; LOCATED IN: plasma membrane, membrane; EXPRESSED IN: 24 plant structures; EXPRESSED DURING: 13 growth stages; CO…	0	0	0	0	0	0	0	0	0	0	0	0	0	0	-1.10947	-1.19104	0	0
AT1G23220	x	x	Dynein light chain type 1 family protein	x	Dynein light chain type 1 family protein; FUNCTIONS IN: microtubule motor activity; INVOLVED IN: microtubule-based process; LOCATED IN: microtubule associated complex; EXPRESSED IN: 23 plant structures; EXPRESSED DURING: 13 growth stages; CONTAINS InterPro DOMAIN/s: Dynein light chain, type 1/2 (InterPro:IPR001372); BEST Arabidopsis thaliana protein match is: Dynein light chain type 1 family prot…	0	0	0	0	0	0	0	0	0	0	0	0	0	1.06796	1.26354	0	0	0
AT1G23290	RPL27A	RIBOSOMAL PROTEIN L27A	Ribosomal protein L18e/L15 superfamily protein; (RJ) RPL27aB	Encodes a ribosomal protein L27A; a constituent of the large subunit of the ribosomal complex. Regulated by TCP20.	RPL27AB; FUNCTIONS IN: structural constituent of ribosome; INVOLVED IN: translation; LOCATED IN: cytosolic ribosome; ribosome; cytosolic large ribosomal subunit; nucleolus; large ribosomal subunit; EXPRESSED IN: 23 plant structures; EXPRESSED DURING: 13 growth stages; CONTAINS InterPro DOMAIN/s: Ribosomal protein L18e/L15 (InterPro:IPR021131); Ribosomal protein L15; conserved site (InterPro:IPR00…	0	0	0	0	0	0	0	0	0	0	0	0	0	1.69383	2.11471	1.15083	0	0
AT1G23550	SRO2	similar to RCD one 2	similar to RCD one 2	Encodes a protein with similarity to RCD1 but without the WWE domain. The protein does have a PARP signature upstream of the C-terminal protein interaction domain. The PARP signature may bind NAD+ and attach the ADP-ribose-moiety from NAD+ to the target molecule. Its presence suggests a role for the protein in ADP ribosylation.	similar to RCD one 2 (SRO2); FUNCTIONS IN: NAD+ ADP-ribosyltransferase activity; INVOLVED IN: biological_process unknown; EXPRESSED IN: 15 plant structures; EXPRESSED DURING: 8 growth stages; CONTAINS InterPro DOMAIN/s: Poly(ADP-ribose) polymerase, catalytic domain (InterPro:IPR012317), RST domain of plant C-terminal (InterPro:IPR022003); BEST Arabidopsis thaliana protein match is: similar to RCD…	1.00949	0	2.1835	3.06132	3.08176	2.39077	0	0	0	2.42565	2.27012	1.642	0	1.20309	2.47078	3.4395	3.205	3.06833
AT1G23710	x	x	Protein of unknown function (DUF1645)	x	Protein of unknown function (DUF1645); CONTAINS InterPro DOMAIN/s: Protein of unknown function DUF1645 (InterPro:IPR012442); BEST Arabidopsis thaliana protein match is: Protein of unknown function (DUF1645) (TAIR:AT1G70420.1); Has 288 Blast hits to 282 proteins in 52 species: Archae - 0; Bacteria - 6; Metazoa - 16; Fungi - 11; Plants - 191; Viruses - 0; Other Eukaryotes - 64 (source: NCBI BLink).	0	1.24951	2.62988	2.1937	2.10021	1.57345	0	1.80361	1.82911	1.66024	1.79392	1.40427	0	1.4809	2.14975	2.76466	2.26813	2.04779
AT1G23720	x	x	Proline-rich extensin-like family protein	x	Proline-rich extensin-like family protein; FUNCTIONS IN: structural constituent of cell wall; INVOLVED IN: plant-type cell wall organization; EXPRESSED IN: hypocotyl, root, carpel; EXPRESSED DURING: petal differentiation and expansion stage; CONTAINS InterPro DOMAIN/s: Extensin-like repeat (InterPro:IPR006706); BEST Arabidopsis thaliana protein match is: Proline-rich extensin-like family protein …	0	0	0	0	0	0	0	0	0	0	0	0	0	-1.53212	-2.27058	-1.33195	0	0
AT1G23840	x	x	x	x	unknown protein; LOCATED IN: endomembrane system; EXPRESSED IN: 18 plant structures; EXPRESSED DURING: 12 growth stages; BEST Arabidopsis thaliana protein match is: unknown protein (TAIR:AT1G23850.1); Has 53 Blast hits to 48 proteins in 5 species: Archae - 0; Bacteria - 0; Metazoa - 0; Fungi - 0; Plants - 53; Viruses - 0; Other Eukaryotes - 0 (source: NCBI BLink).	0	0	0	0	0	0	-1.09	0	0	0	0	0	0	0	1.39952	1.68924	1.20089	1.17115
AT1G23850	x	x	x	x	unknown protein; BEST Arabidopsis thaliana protein match is: unknown protein (TAIR:AT1G23840.1); Has 47 Blast hits to 40 proteins in 5 species: Archae - 0; Bacteria - 0; Metazoa - 0; Fungi - 0; Plants - 47; Viruses - 0; Other Eukaryotes - 0 (source: NCBI BLink).	1.72415	1.42796	0	1.32704	1.47115	1.36573	0	0	0	0	0	0	0	0	1.05253	1.46841	1.47141	1.37559
AT1G24020	MLP423	MLP-like protein 423	MLP-like protein 423	x	MLP-like protein 423 (MLP423); INVOLVED IN: response to biotic stimulus, defense response; LOCATED IN: membrane; EXPRESSED IN: 23 plant structures; EXPRESSED DURING: 15 growth stages; CONTAINS InterPro DOMAIN/s: Bet v I allergen (InterPro:IPR000916); BEST Arabidopsis thaliana protein match is: MLP-like protein 28 (TAIR:AT1G70830.3); Has 1440 Blast hits to 1404 proteins in 125 species: Archae - 0;…	-1.25501	0	0	-1.23533	-2.51244	-1.10438	0	0	0	0	-1.48253	-1.50224	0	0	0	-1.22159	0	0
AT1G24095	x	x	Putative thiol-disulphide oxidoreductase DCC	x	Putative thiol-disulphide oxidoreductase DCC; LOCATED IN: mitochondrion; CONTAINS InterPro DOMAIN/s: Putative thiol-disulphide oxidoreductase DCC (InterPro:IPR007263); BEST Arabidopsis thaliana protein match is: Putative thiol-disulphide oxidoreductase DCC (TAIR:AT1G52590.1).	0	0	1.29626	2.12623	2.74999	3.03298	0	0	0	1.34975	2.33054	2.16464	0	0	1.41142	2.24292	3.07213	3.66204
AT1G24140	x	x	Matrixin family protein	x	Matrixin family protein; FUNCTIONS IN: metallopeptidase activity, metalloendopeptidase activity, zinc ion binding; INVOLVED IN: proteolysis, metabolic process; LOCATED IN: anchored to membrane; EXPRESSED IN: 13 plant structures; EXPRESSED DURING: 7 growth stages; CONTAINS InterPro DOMAIN/s: Peptidase M10, metallopeptidase (InterPro:IPR001818), Peptidoglycan binding-like (InterPro:IPR002477), Pept…	0	1.07269	1.85288	2.44967	2.92292	1.97619	0	1.58846	1.92295	1.72192	1.81327	1.26651	0	1.48106	1.99523	2.84107	2.71561	2.91553
AT1G24150	ATFH4	FORMIN HOMOLOGUE 4	formin homologue 4	Encodes a group I formin. Localized to cell junctions. Polymerizes actin. Binds profilin.	formin homologue 4 (FH4); FUNCTIONS IN: actin binding, protein binding; INVOLVED IN: actin filament polymerization; LOCATED IN: cell-cell junction, plasma membrane; EXPRESSED IN: 19 plant structures; EXPRESSED DURING: 13 growth stages; CONTAINS InterPro DOMAIN/s: Actin-binding FH2/DRF autoregulatory (InterPro:IPR003104), Actin-binding FH2 (InterPro:IPR015425); BEST Arabidopsis thaliana protein ma…	0	0	1.06554	1.18303	1.4294	0	0	0	0	1.07046	1.20437	0	0	0	1.38824	1.62297	1.11133	0
AT1G24450	NFD2	NUCLEAR FUSION DEFECTIVE 2	Ribonuclease III family protein	x	NUCLEAR FUSION DEFECTIVE 2 (NFD2); FUNCTIONS IN: RNA binding, ribonuclease III activity; INVOLVED IN: RNA processing; LOCATED IN: vacuole; EXPRESSED IN: 23 plant structures; EXPRESSED DURING: 13 growth stages; CONTAINS InterPro DOMAIN/s: Ribonuclease III (InterPro:IPR000999); Has 2124 Blast hits to 2124 proteins in 820 species: Archae - 3; Bacteria - 1583; Metazoa - 2; Fungi - 0; Plants - 27; Vir…	0	0	0	0	0	0	0	0	0	0	0	0	0	1.45566	1.07765	0	0	0
AT1G25220	ASB1	anthranilate synthase beta subunit 1	anthranilate synthase beta subunit 1	Catalyzes the first step of tryptophan biosynthesis: Chorismate L-Glutamine = Anthranilate Pyruvate L-Glutamate. Functions as a heterocomplex with anthranilate synthase alpha subunit (ASA1 or ASA2).	anthranilate synthase beta subunit 1 (ASB1); FUNCTIONS IN: anthranilate synthase activity; INVOLVED IN: in 6 processes; LOCATED IN: chloroplast; EXPRESSED IN: pericycle, cotyledon vascular system, primary root tip, root, lateral root primordium; CONTAINS InterPro DOMAIN/s: Glutamine amidotransferase class-I, C-terminal (InterPro:IPR000991), Glutamine amidotransferase superfamily (InterPro:IPR0117…	0	0	0	1.67099	1.84586	1.58722	0	0	0	0	1.17883	1.22068	0	0	0	1.36462	2.2558	2.48484
AT1G25260	x	x	Ribosomal protein L10 family protein; (RJ) RPP0D	x	Ribosomal protein L10 family protein; FUNCTIONS IN: structural constituent of ribosome; INVOLVED IN: translation; ribosome biogenesis; LOCATED IN: cytosolic ribosome; ribosome; EXPRESSED IN: 23 plant structures; EXPRESSED DURING: 13 growth stages; CONTAINS InterPro DOMAIN/s: Ribosomal protein L10 (InterPro:IPR001790); BEST Arabidopsis thaliana protein match is: Ribosomal protein L10 family protei…	0	0	0	0	0	0	0	0	0	0	0	0	0	1.33966	1.3884	0	0	0
AT1G25275	x	x	x	x	unknown protein; FUNCTIONS IN: molecular_function unknown; INVOLVED IN: response to karrikin; LOCATED IN: endomembrane system; EXPRESSED IN: 23 plant structures; EXPRESSED DURING: 13 growth stages; Has 18 Blast hits to 18 proteins in 4 species: Archae - 0; Bacteria - 0; Metazoa - 0; Fungi - 0; Plants - 18; Viruses - 0; Other Eukaryotes - 0 (source: NCBI BLink).	0	0	0	0	1.39698	0	0	0	0	0	0	0	0	1.29505	1.84794	1.95216	0	0
AT1G25370	x	x	Protein of unknown function (DUF1639)	x	Protein of unknown function (DUF1639); CONTAINS InterPro DOMAIN/s: Protein of unknown function DUF1639 (InterPro:IPR012438); BEST Arabidopsis thaliana protein match is: Protein of unknown function (DUF1639) (TAIR:AT1G68340.1); Has 265 Blast hits to 265 proteins in 16 species: Archae - 0; Bacteria - 0; Metazoa - 1; Fungi - 0; Plants - 264; Viruses - 0; Other Eukaryotes - 0 (source: NCBI BLink).	0	0	0	1.69356	2.28671	1.09067	0	0	0	0	0	0	0	0	0	1.40099	1.48641	1.92197
AT1G25390	LRK10L4	Leaf rust 10 disease-resistance locus receptor- like protein kinase-like 4	Protein kinase superfamily protein	x	Protein kinase superfamily protein; FUNCTIONS IN: kinase activity; INVOLVED IN: protein amino acid phosphorylation; LOCATED IN: plasma membrane; EXPRESSED IN: 23 plant structures; EXPRESSED DURING: 13 growth stages; CONTAINS InterPro DOMAIN/s: Protein kinase, ATP binding site (InterPro:IPR017441), Protein kinase, catalytic domain (InterPro:IPR000719), Serine/threonine-protein kinase-like domain (…	0	0	1.4503	1.65809	1.66649	0	0	0	0	0	0	0	0	0	0	1.71793	1.33234	1.00244
AT1G25400	x	x	x	x	unknown protein; BEST Arabidopsis thaliana protein match is: unknown protein (TAIR:AT1G68440.1); Has 21 Blast hits to 21 proteins in 6 species: Archae - 0; Bacteria - 0; Metazoa - 0; Fungi - 0; Plants - 21; Viruses - 0; Other Eukaryotes - 0 (source: NCBI BLink).	0	0	1.69462	1.06357	2.10108	1.04579	0	0	0	0	0	1.0549	0	0	0	1.30162	1.0005	1.33968
AT1G25440	BBX15	B-box domain protein 15	B-box type zinc finger protein with CCT domain	x	B-box type zinc finger protein with CCT domain; FUNCTIONS IN: sequence-specific DNA binding transcription factor activity, zinc ion binding; INVOLVED IN: regulation of transcription; LOCATED IN: membrane; EXPRESSED IN: leaf; CONTAINS InterPro DOMAIN/s: CCT domain (InterPro:IPR010402), Zinc finger, B-box (InterPro:IPR000315); BEST Arabidopsis thaliana protein match is: B-box type zinc finger prote…	-1.05432	-1.47037	0	0	0	0	0	0	0	0	0	0	0	0	0	-1.10873	-1.00431	0
AT1G25550	x	x	myb-like transcription factor family protein	x	myb-like transcription factor family protein; CONTAINS InterPro DOMAIN/s: Homeodomain-like (InterPro:IPR009057), Myb, DNA-binding (InterPro:IPR014778), Myb-like DNA-binding domain, SHAQKYF class (InterPro:IPR006447), HTH transcriptional regulator, Myb-type, DNA-binding (InterPro:IPR017930), Homeodomain-related (InterPro:IPR012287); BEST Arabidopsis thaliana protein match is: myb-like transcriptio…	0	0	1.51475	1.05399	1.3151	0	0	0	0	0	0	0	0	0	0	1.49438	0	0
AT1G26240	x	x	Proline-rich extensin-like family protein	x	Proline-rich extensin-like family protein; FUNCTIONS IN: structural constituent of cell wall; INVOLVED IN: plant-type cell wall organization; LOCATED IN: endomembrane system; EXPRESSED IN: root; CONTAINS InterPro DOMAIN/s: Extensin-like repeat (InterPro:IPR006706); BEST Arabidopsis thaliana protein match is: Proline-rich extensin-like family protein (TAIR:AT4G08370.1); Has 364257 Blast hits to 37…	2.83243	0	0	4.3784	4.46962	3.9479	0	0	1.90813	2.59197	2.77687	2.96182	0	0	0	1.89958	4.09468	4.36411
AT1G26250	EXT18	EXTENSIN18	Proline-rich extensin-like family protein	x	Proline-rich extensin-like family protein; FUNCTIONS IN: structural constituent of cell wall; INVOLVED IN: plant-type cell wall organization; LOCATED IN: endomembrane system; CONTAINS InterPro DOMAIN/s: Extensin-like repeat (InterPro:IPR006706); BEST Arabidopsis thaliana protein match is: Proline-rich extensin-like family protein (TAIR:AT4G08370.1); Has 289174 Blast hits to 44674 proteins in 1767…	1.61373	0	0	2.40422	1.59052	2.11405	0	0	0	0	0	1.21901	0	-1.73428	-1.40723	0	1.00661	2.007
AT1G26380	x	x	FAD-binding Berberine family protein	x	FAD-binding Berberine family protein; FUNCTIONS IN: electron carrier activity, oxidoreductase activity, FAD binding, catalytic activity; LOCATED IN: endomembrane system; EXPRESSED IN: 9 plant structures; EXPRESSED DURING: LP.06 six leaves visible, LP.04 four leaves visible, 4 anthesis, LP.08 eight leaves visible; CONTAINS InterPro DOMAIN/s: FAD-binding, type 2 (InterPro:IPR016166), Berberine/berb…	0	0	2.02204	4.47746	5.2233	3.68519	-1.50542	0	2.43242	2.97455	2.83688	1.80089	0	0	2.22938	4.19403	4.31042	4.29813
AT1G26390	x	x	FAD-binding Berberine family protein	x	FAD-binding Berberine family protein; FUNCTIONS IN: electron carrier activity, oxidoreductase activity, FAD binding, catalytic activity; LOCATED IN: endomembrane system; EXPRESSED IN: 10 plant structures; EXPRESSED DURING: LP.06 six leaves visible, LP.04 four leaves visible, 4 anthesis, LP.02 two leaves visible, petal differentiation and expansion stage; CONTAINS InterPro DOMAIN/s: FAD-binding, t…	0	-1.01088	-1.35686	4.1706	3.14373	2.66551	0	-2.42305	0	0	1.46745	0	1.17897	0	1.23498	2.32621	3.79366	3.62272
AT1G26410	x	x	FAD-binding Berberine family protein	x	FAD-binding Berberine family protein; FUNCTIONS IN: electron carrier activity, oxidoreductase activity, FAD binding, catalytic activity; LOCATED IN: cellular_component unknown; CONTAINS InterPro DOMAIN/s: FAD-binding, type 2 (InterPro:IPR016166), Berberine/berberine-like (InterPro:IPR012951), FAD linked oxidase, N-terminal (InterPro:IPR006094); BEST Arabidopsis thaliana protein match is: FAD-bind…	1.09422	1.05243	1.69492	3.88636	3.6598	3.13877	-1.56714	0	0	1.55787	1.52012	1.61438	1.21262	0	2.33211	3.09448	3.29311	3.84291
AT1G26420	x	x	FAD-binding Berberine family protein	x	FAD-binding Berberine family protein; FUNCTIONS IN: electron carrier activity, oxidoreductase activity, FAD binding, catalytic activity; LOCATED IN: endomembrane system; EXPRESSED IN: stem, stamen; EXPRESSED DURING: 4 anthesis; CONTAINS InterPro DOMAIN/s: FAD-binding, type 2 (InterPro:IPR016166), Berberine/berberine-like (InterPro:IPR012951), FAD linked oxidase, N-terminal (InterPro:IPR006094); B…	0	0	1.31461	3.64592	3.49347	2.33836	-2.40621	0	1.13341	1.88465	2.0333	1.37239	0	0	1.45327	3.17829	3.22007	2.87392
AT1G26730	x	x	EXS (ERD1/XPR1/SYG1) family protein; PHO1;H7 (RJ)	x	PHO1;H7; EXS (ERD1/XPR1/SYG1) family protein; LOCATED IN: integral to membrane; plasma membrane; EXPRESSED IN: 22 plant structures; EXPRESSED DURING: 13 growth stages; CONTAINS InterPro DOMAIN/s: EXS; C-terminal (InterPro:IPR004342); SPX; N-terminal (InterPro:IPR004331); BEST Arabidopsis thaliana protein match is: EXS (ERD1/XPR1/SYG1) family protein (TAIR:AT1G35350.1); Has 1169 Blast hits to 1113…	0	0	1.26141	1.57747	1.70877	1.2043	0	0	0	0	0	0	0	0	0	1.35773	1.2656	1.15168
AT1G26761	x	x	Arabinanase/levansucrase/invertase	x	Arabinanase/levansucrase/invertase; FUNCTIONS IN: molecular_function unknown; INVOLVED IN: biological_process unknown; LOCATED IN: chloroplast; Has 30201 Blast hits to 17322 proteins in 780 species: Archae - 12; Bacteria - 1396; Metazoa - 17338; Fungi - 3422; Plants - 5037; Viruses - 0; Other Eukaryotes - 2996 (source: NCBI BLink).	0	0	0	-1.04536	-1.37545	0	0	0	0	0	-1.02485	0	0	-1.3252	-1.55147	-1.89573	0	0
AT1G26770	AT-EXP10	ARABIDOPSIS THALIANA EXPANSIN 10	expansin A10	Encodes an expansin. Naming convention from the Expansin Working Group (Kende et al, Plant Mol Bio). Involved in the formation of nematode-induced syncytia in roots of Arabidopsis thaliana.	expansin A10 (EXPA10); CONTAINS InterPro DOMAIN/s: Pollen allergen, N-terminal (InterPro:IPR014734), Rare lipoprotein A (InterPro:IPR005132), Pollen allergen/expansin, C-terminal (InterPro:IPR007117), Barwin-related endoglucanase (InterPro:IPR009009), Expansin (InterPro:IPR002963), Expansin/Lol pI (InterPro:IPR007118), Expansin 45, endoglucanase-like (InterPro:IPR007112); BEST Arabidopsis thalian…	0	0	0	0	-1.73462	0	0	0	0	0	-1.04781	0	0	-1.10254	-1.76162	-2.61469	0	0
AT1G27020	x	x	x	x	unknown protein; BEST Arabidopsis thaliana protein match is: unknown protein (TAIR:AT1G27030.1); Has 514 Blast hits to 514 proteins in 175 species: Archae - 0; Bacteria - 311; Metazoa - 0; Fungi - 0; Plants - 65; Viruses - 0; Other Eukaryotes - 138 (source: NCBI BLink).	0	0	0	1.58216	2.09271	1.28646	-1.22543	0	0	1.15632	1.74749	0	0	0	0	1.19166	0	1.14746
AT1G27100	x	x	Actin cross-linking protein	x	Actin cross-linking protein; FUNCTIONS IN: molecular_function unknown; INVOLVED IN: biological_process unknown; LOCATED IN: vacuole; EXPRESSED IN: 23 plant structures; EXPRESSED DURING: 13 growth stages; CONTAINS InterPro DOMAIN/s: Protein of unknown function DUF569 (InterPro:IPR007679), Actin cross-linking (InterPro:IPR008999); BEST Arabidopsis thaliana protein match is: Protein of unknown funct…	0	0	1.37485	0	1.00354	0	0	0	0	0	0	0	0	1.12816	1.50694	1.58522	0	0
AT1G27130	ATGSTU13	glutathione S-transferase tau 13	glutathione S-transferase tau 13	Encodes glutathione transferase belonging to the tau class of GSTs. Naming convention according to Wagner et al. (2002).	glutathione S-transferase tau 13 (GSTU13); FUNCTIONS IN: glutathione transferase activity; INVOLVED IN: response to cadmium ion, toxin catabolic process; LOCATED IN: cytoplasm; EXPRESSED IN: 23 plant structures; EXPRESSED DURING: 13 growth stages; CONTAINS InterPro DOMAIN/s: Thioredoxin fold (InterPro:IPR012335), Glutathione S-transferase, C-terminal (InterPro:IPR004046), Glutathione S-transferas…	0	0	0	1.03215	1.09769	0	0	0	0	0	0	0	0	1.48888	2.14157	2.12666	1.46599	1.01646
AT1G27330	x	x	Ribosome associated membrane protein RAMP4	x	Ribosome associated membrane protein RAMP4; CONTAINS InterPro DOMAIN/s: Ribosome associated membrane RAMP4 (InterPro:IPR010580); BEST Arabidopsis thaliana protein match is: Ribosome associated membrane protein RAMP4 (TAIR:AT1G27350.1); Has 348 Blast hits to 348 proteins in 106 species: Archae - 0; Bacteria - 0; Metazoa - 210; Fungi - 0; Plants - 100; Viruses - 0; Other Eukaryotes - 38 (source: NC…	0	0	0	0	0	0	0	0	0	0	0	0	0	1.86308	2.13335	1.40803	0	0
AT1G27350	x	x	Ribosome associated membrane protein RAMP4	x	Ribosome associated membrane protein RAMP4; CONTAINS InterPro DOMAIN/s: Ribosome associated membrane RAMP4 (InterPro:IPR010580); BEST Arabidopsis thaliana protein match is: Ribosome associated membrane protein RAMP4 (TAIR:AT1G27330.1); Has 348 Blast hits to 348 proteins in 106 species: Archae - 0; Bacteria - 0; Metazoa - 210; Fungi - 0; Plants - 100; Viruses - 0; Other Eukaryotes - 38 (source: NC…	0	0	0	0	0	0	0	0	-1.24916	0	0	0	0	2.71598	2.8684	2.05331	0	0
AT1G27500	KLCR3	kinesin light chain-related 3	Tetratricopeptide repeat (TPR)-like superfamily protein	x	Tetratricopeptide repeat (TPR)-like superfamily protein; FUNCTIONS IN: binding; LOCATED IN: cellular_component unknown; EXPRESSED IN: cultured cell; CONTAINS InterPro DOMAIN/s: Tetratricopeptide-like helical (InterPro:IPR011990), Tetratricopeptide repeat-containing (InterPro:IPR013026), Tetratricopeptide repeat (InterPro:IPR019734); BEST Arabidopsis thaliana protein match is: Tetratricopeptide re…	0	0	0	1.01042	1.26934	0	0	0	0	0	0	0	0	0	0	1.07108	1.19799	0
AT1G27730	STZ	salt tolerance zinc finger	salt tolerance zinc finger	Related to Cys2/His2-type zinc-finger proteins found in higher plants. Compensated for a subset of calcineurin deficiency in yeast. Salt tolerance produced by ZAT10 appeared to be partially dependent on ENA1/PMR2, a P-type ATPase required for Li+ and Na+ efflux in yeast. The protein is localized to the nucleus, acts as a transcriptional repressor and is responsive to chitin oligomers. Also involv…	salt tolerance zinc finger (STZ); CONTAINS InterPro DOMAIN/s: Zinc finger, C2H2-like (InterPro:IPR015880), Zinc finger, C2H2-type (InterPro:IPR007087); BEST Arabidopsis thaliana protein match is: zinc finger of Arabidopsis thaliana 6 (TAIR:AT5G04340.1); Has 5350 Blast hits to 3982 proteins in 146 species: Archae - 0; Bacteria - 0; Metazoa - 4198; Fungi - 48; Plants - 937; Viruses - 0; Other Eukar…	0	1.15076	2.41577	2.69686	3.34767	2.12892	0	1.75982	1.88142	1.62194	1.79747	1.4041	0	1.80843	2.4028	3.19522	2.72181	2.48672
AT1G27960	ECT9	evolutionarily conserved C-terminal region 9	evolutionarily conserved C-terminal region 9	encodes a protein whose C-terminal region is similar to ECT1 and ECT2, which bind to CIPK1.	evolutionarily conserved C-terminal region 9 (ECT9); CONTAINS InterPro DOMAIN/s: YTH domain (InterPro:IPR007275); BEST Arabidopsis thaliana protein match is: evolutionarily conserved C-terminal region 5 (TAIR:AT3G13060.2); Has 956 Blast hits to 946 proteins in 159 species: Archae - 0; Bacteria - 0; Metazoa - 416; Fungi - 120; Plants - 329; Viruses - 0; Other Eukaryotes - 91 (source: NCBI BLink).	0	0	0	1.16711	2.01763	1.23749	0	0	0	0	1.31053	0	0	0	0	1.39016	0	0
AT1G27970	NTF2B	nuclear transport factor 2B	nuclear transport factor 2B	Encodes an ortholog of yeast NTF2, a nuclear envelop transport protein that functions as the nuclear import receptor for RanGDP, an essential player in nucleocytoplasmic transport.	nuclear transport factor 2B (NTF2B); FUNCTIONS IN: protein transporter activity, Ran GTPase binding; INVOLVED IN: nucleocytoplasmic transport, protein import into nucleus; LOCATED IN: nuclear envelope, intracellular, nucleus, plasma membrane; EXPRESSED IN: 26 plant structures; EXPRESSED DURING: 15 growth stages; CONTAINS InterPro DOMAIN/s: Nuclear transport factor 2 (InterPro:IPR002075), Nuclear …	0	0	0	0	0	0	0	0	0	0	0	0	0	1.14058	1.06942	1.34441	0	0
AT1G28190	x	x	x	x	unknown protein; BEST Arabidopsis thaliana protein match is: unknown protein (TAIR:AT5G12340.1); Has 166 Blast hits to 162 proteins in 36 species: Archae - 0; Bacteria - 2; Metazoa - 15; Fungi - 5; Plants - 124; Viruses - 0; Other Eukaryotes - 20 (source: NCBI BLink).	0	0	2.56196	3.08231	3.37649	2.33477	0	0	1.96706	2.52685	2.20545	1.23785	0	0	1.86986	2.98794	2.67459	2.95988
AT1G28280	MVQ1	MPK3/6-targeted VQP 1	VQ motif-containing protein	x	VQ motif-containing protein; CONTAINS InterPro DOMAIN/s: VQ (InterPro:IPR008889); BEST Arabidopsis thaliana protein match is: VQ motif-containing protein (TAIR:AT2G33780.1); Has 240 Blast hits to 231 proteins in 52 species: Archae - 0; Bacteria - 2; Metazoa - 36; Fungi - 32; Plants - 147; Viruses - 0; Other Eukaryotes - 23 (source: NCBI BLink).	0	0	1.03457	1.06267	1.20448	0	0	0	0	0	0	0	0	0	0	0	1.07965	0
AT1G28370	ATERF11	ERF DOMAIN PROTEIN 11	ERF domain protein 11	encodes a member of the ERF (ethylene response factor) subfamily B-1 of ERF/AP2 transcription factor family. The protein contains one AP2 domain. There are 15 members in this subfamily including ATERF-3, ATERF-4, ATERF-7, and leafy petiole.	ERF domain protein 11 (ERF11); CONTAINS InterPro DOMAIN/s: DNA-binding, integrase-type (InterPro:IPR016177), Pathogenesis-related transcriptional factor/ERF, DNA-binding (InterPro:IPR001471); BEST Arabidopsis thaliana protein match is: ethylene responsive element binding factor 4 (TAIR:AT3G15210.1); Has 6129 Blast hits to 5763 proteins in 252 species: Archae - 0; Bacteria - 0; Metazoa - 0; Fungi …	0	1.50479	1.5901	0	0	0	0	1.02672	0	0	0	0	0	1.52016	1.68343	1.50073	0	0
AT1G28380	NSL1	necrotic spotted lesions 1	MAC/Perforin domain-containing protein	This gene is predicted to encode a protein involved in negatively regulating salicylic acid-related defense responses and cell death programs. nsl1 mutants develop necrotic lesions spontaneously and show other features of a defense response, such as higher levels of SA and disease resistance-related transcripts, in the absence of a biotic stimulus. The NSL1 protein is predicted to have a MACPF do…	necrotic spotted lesions 1 (NSL1); CONTAINS InterPro DOMAIN/s: Membrane attack complex component/perforin (MACPF) domain (InterPro:IPR020864); BEST Arabidopsis thaliana protein match is: MAC/Perforin domain-containing protein (TAIR:AT4G24290.2); Has 203 Blast hits to 202 proteins in 18 species: Archae - 0; Bacteria - 0; Metazoa - 1; Fungi - 0; Plants - 202; Viruses - 0; Other Eukaryotes - 0 (sour…	0	0	1.80884	1.68429	1.81437	0	0	0	0	1.01456	1.31677	0	0	0	1.4022	2.04599	1.56726	1.26087
AT1G28390	x	x	Protein kinase superfamily protein	x	Protein kinase superfamily protein; FUNCTIONS IN: protein serine/threonine kinase activity, protein kinase activity, kinase activity, ATP binding; INVOLVED IN: protein amino acid phosphorylation; LOCATED IN: cellular_component unknown; EXPRESSED IN: 20 plant structures; EXPRESSED DURING: 13 growth stages; CONTAINS InterPro DOMAIN/s: Protein kinase, ATP binding site (InterPro:IPR017441), Protein k…	0	0	0	1.0721	1.28145	0	0	0	0	0	1.03469	0	0	0	0	1.05788	1.35562	1.64731
AT1G28600	x	x	GDSL-like Lipase/Acylhydrolase superfamily protein	x	GDSL-like Lipase/Acylhydrolase superfamily protein; FUNCTIONS IN: hydrolase activity, acting on ester bonds, carboxylesterase activity; INVOLVED IN: lipid metabolic process; LOCATED IN: cell wall; EXPRESSED IN: 18 plant structures; EXPRESSED DURING: 9 growth stages; CONTAINS InterPro DOMAIN/s: Lipase, GDSL (InterPro:IPR001087); BEST Arabidopsis thaliana protein match is: GDSL-like Lipase/Acylhydr…	0	0	1.29393	1.23718	0	0	0	0	0	0	0	0	0	0	0	1.04543	0	0
AT1G28760	Nemp_A	Inner Nuclear Membrane Protein A	Uncharacterized conserved protein (DUF2215)	x	Uncharacterized conserved protein (DUF2215); CONTAINS InterPro DOMAIN/s: Protein of unknown function DUF2215 (InterPro:IPR019358); BEST Arabidopsis thaliana protein match is: Uncharacterized conserved protein (DUF2215) (TAIR:AT3G49840.1); Has 153 Blast hits to 153 proteins in 38 species: Archae - 0; Bacteria - 0; Metazoa - 67; Fungi - 0; Plants - 84; Viruses - 0; Other Eukaryotes - 2 (source: NCB…	0	0	1.22858	1.65259	1.43492	0	0	0	0	0	0	0	0	0	0	1.6282	1.63158	1.15441
AT1G29050	TBL38	TRICHOME BIREFRINGENCE-LIKE 38	TRICHOME BIREFRINGENCE-LIKE 38	Encodes a member of the TBL (TRICHOME BIREFRINGENCE-LIKE) gene family containing a plant-specific DUF231 (domain of unknown function) domain. TBL gene family has 46 members, two of which (TBR/AT5G06700 and TBL3/AT5G01360) have been shown to be involved in the synthesis and deposition of secondary wall cellulose, presumably by influencing the esterification state of pectic polymers. A nomenclature…	TRICHOME BIREFRINGENCE-LIKE 38 (TBL38); INVOLVED IN: biological_process unknown; LOCATED IN: endomembrane system; EXPRESSED IN: 22 plant structures; EXPRESSED DURING: 12 growth stages; CONTAINS InterPro DOMAIN/s: Protein of unknown function DUF231, plant (InterPro:IPR004253); BEST Arabidopsis thaliana protein match is: TRICHOME BIREFRINGENCE-LIKE 37 (TAIR:AT2G34070.1); Has 1347 Blast hits to 1329…	0	0	0	1.32245	1.97106	1.20285	0	0	0	0	1.05168	0	0	0	0	1.65004	1.38582	1.11936
AT1G29070	x	x	Ribosomal protein L34; (RJ) RPL34-p	x	Ribosomal protein L34; FUNCTIONS IN: structural constituent of ribosome; INVOLVED IN: translation; ribosome biogenesis; LOCATED IN: ribosome; intracellular; chloroplast; EXPRESSED IN: 22 plant structures; EXPRESSED DURING: 13 growth stages; CONTAINS InterPro DOMAIN/s: Ribosomal protein L34 (InterPro:IPR000271); Has 615 Blast hits to 615 proteins in 261 species: Archae - 0; Bacteria - 556; Metazoa…	0	0	0	0	0	0	0	0	0	0	0	0	0	1.12969	1.4763	1.17633	0	0
AT1G29250	x	x	Alba DNA/RNA-binding protein	x	Alba DNA/RNA-binding protein; FUNCTIONS IN: nucleic acid binding; INVOLVED IN: biological_process unknown; LOCATED IN: plasma membrane, nucleus; EXPRESSED IN: 23 plant structures; EXPRESSED DURING: 14 growth stages; CONTAINS InterPro DOMAIN/s: Alba, DNA/RNA-binding protein (InterPro:IPR002775), Uncharacterised conserved protein UCP030333, DNA/RNA-binding Alba-related (InterPro:IPR014560); BEST Ar…	0	0	0	0	0	0	0	0	0	0	0	0	0	1.48743	1.59042	0	0	0
AT1G29300	UNE1	unfertilized embryo sac 1	Plant protein of unknown function (DUF641)	x	unfertilized embryo sac 1 (UNE1); CONTAINS InterPro DOMAIN/s: Protein of unknown function DUF641, plant (InterPro:IPR006943); BEST Arabidopsis thaliana protein match is: Plant protein of unknown function (DUF641) (TAIR:AT3G14870.3); Has 320 Blast hits to 319 proteins in 42 species: Archae - 0; Bacteria - 33; Metazoa - 5; Fungi - 2; Plants - 274; Viruses - 0; Other Eukaryotes - 6 (source: NCBI BLi…	0	0	0	0	0	0	0	0	0	0	0	0	0	0	0	0	1.044	1.01824
AT1G29395	COR413-TM1	COLD REGULATED 314 THYLAKOID MEMBRANE 1	COLD REGULATED 314 INNER MEMBRANE 1	Integral membrane protein in the inner envelope of chloroplasts. Provide freezing tolerance. Expression is induced by short-term cold-treatment, water deprivation, and abscisic acid treatment.	COLD REGULATED 314 INNER MEMBRANE 1 (COR413IM1); FUNCTIONS IN: molecular_function unknown; INVOLVED IN: cold acclimation, cellular response to water deprivation, cellular response to cold, response to abscisic acid stimulus; LOCATED IN: integral to chloroplast inner membrane, chloroplast thylakoid membrane, chloroplast, chloroplast envelope; EXPRESSED IN: 21 plant structures; EXPRESSED DURING: 12…	0	0	0	0	0	-1.23149	0	0	0	0	0	0	0	0	0	0	-1.20874	-1.53394
AT1G29418	x	x	x	x	unknown protein; FUNCTIONS IN: molecular_function unknown; INVOLVED IN: biological_process unknown; LOCATED IN: endomembrane system; Has 0 Blast hits to 0 proteins in 0 species (source: NCBI BLink).	0	0	0	0	0	0	0	0	0	0	0	0	0	1.73359	1.88031	0	0	0
AT1G29660	x	x	GDSL-like Lipase/Acylhydrolase superfamily protein	x	GDSL-like Lipase/Acylhydrolase superfamily protein; FUNCTIONS IN: hydrolase activity, acting on ester bonds, carboxylesterase activity; INVOLVED IN: lipid metabolic process; LOCATED IN: apoplast, nucleus; EXPRESSED IN: 19 plant structures; EXPRESSED DURING: 10 growth stages; CONTAINS InterPro DOMAIN/s: Lipase, GDSL (InterPro:IPR001087); BEST Arabidopsis thaliana protein match is: GDSL-like Lipase…	0	0	0	0	0	0	0	0	0	0	0	0	0	0	0	0	-1.00601	-1.00652
AT1G29670	x	x	GDSL-like Lipase/Acylhydrolase superfamily protein	x	GDSL-like Lipase/Acylhydrolase superfamily protein; FUNCTIONS IN: hydrolase activity, acting on ester bonds, carboxylesterase activity; INVOLVED IN: lipid metabolic process; LOCATED IN: apoplast, cell wall, chloroplast; EXPRESSED IN: 23 plant structures; EXPRESSED DURING: 14 growth stages; CONTAINS InterPro DOMAIN/s: Lipase, GDSL (InterPro:IPR001087); BEST Arabidopsis thaliana protein match is: G…	0	0	0	1.08268	1.17793	0	0	0	0	0	0	0	0	0	0	0	0	0
AT1G29690	CAD1	constitutively activated cell death 1	MAC/Perforin domain-containing protein	Encodes a protein containing a domain with significant homology to the MACPF (membrane attack complex and perforin) domain of complements and perforin proteins that are involved in innate immunity in animals. Transgenic <i>cad1-1</i> mutant plants show lesions seen in the hypersensitive response, as well as a spontaneous activation of expression of pathogenesis-related genes and leading to a 32-f…	constitutively activated cell death 1 (CAD1); CONTAINS InterPro DOMAIN/s: Membrane attack complex component/perforin (MACPF) domain (InterPro:IPR020864); BEST Arabidopsis thaliana protein match is: MAC/Perforin domain-containing protein (TAIR:AT4G24290.2); Has 226 Blast hits to 225 proteins in 30 species: Archae - 0; Bacteria - 6; Metazoa - 14; Fungi - 0; Plants - 200; Viruses - 0; Other Eukaryot…	0	0	1.56007	1.43509	1.46017	0	0	0	0	0	1.06751	0	0	0	1.50807	1.66507	1.23338	0
AT1G29720	x	x	Leucine-rich repeat transmembrane protein kinase	x	Leucine-rich repeat transmembrane protein kinase; FUNCTIONS IN: protein serine/threonine kinase activity, protein kinase activity, kinase activity, ATP binding; INVOLVED IN: protein amino acid phosphorylation; LOCATED IN: endomembrane system; EXPRESSED IN: 15 plant structures; EXPRESSED DURING: 9 growth stages; CONTAINS InterPro DOMAIN/s: Protein kinase, ATP binding site (InterPro:IPR017441), Ser…	0	0	-1.04965	0	0	0	0	0	0	0	0	0	0	-1.21981	-1.39954	0	0	0
AT1G29910	AB180	NULL	chlorophyll A/B binding protein 3	member of Chlorophyll a/b-binding protein family	chlorophyll A/B binding protein 3 (CAB3); FUNCTIONS IN: chlorophyll binding; INVOLVED IN: photosynthesis, light harvesting, photosynthesis; LOCATED IN: in 6 components; EXPRESSED IN: cotyledon, guard cell, juvenile leaf, cultured cell, leaf; CONTAINS InterPro DOMAIN/s: Chlorophyll A-B binding protein (InterPro:IPR001344); BEST Arabidopsis thaliana protein match is: chlorophyll A/B-binding protein…	0	-2.03842	0	-2.18341	-2.42087	-2.54635	0	0	0	0	0	0	0	0	0	0	0	-1.33922
AT1G29920	AB165	NULL	chlorophyll A/B-binding protein 2	Encodes lhcb1.1 a component of the LHCIIb light harvesting complex associated with photosystem II.	chlorophyll A/B-binding protein 2 (CAB2); FUNCTIONS IN: chlorophyll binding; INVOLVED IN: response to blue light, response to red light, response to far red light, photosynthesis; LOCATED IN: light-harvesting complex, thylakoid, chloroplast thylakoid membrane, apoplast, chloroplast; EXPRESSED IN: 13 plant structures; CONTAINS InterPro DOMAIN/s: Chlorophyll A-B binding protein (InterPro:IPR001344)…	0	-2.17414	0	-2.14972	-2.31142	-2.49263	0	0	0	0	0	0	0	0	0	0	0	-1.98223
AT1G29930	AB140	NULL	chlorophyll A/B binding protein 1	Subunit of light-harvesting complex II (LHCII),which absorbs light and transfers energy to the photosynthetic reaction center.	chlorophyll A/B binding protein 1 (CAB1); FUNCTIONS IN: chlorophyll binding; INVOLVED IN: photosynthesis; LOCATED IN: light-harvesting complex, thylakoid, chloroplast thylakoid membrane, chloroplast; EXPRESSED IN: guard cell, juvenile leaf, cultured cell; CONTAINS InterPro DOMAIN/s: Chlorophyll A-B binding protein (InterPro:IPR001344); BEST Arabidopsis thaliana protein match is: chlorophyll A/B b…	0	-1.34132	0	-1.4219	-1.1695	-1.43824	0	0	0	0	0	0	0	0	0	0	0	-1.2163
AT1G29965	x	x	Ribosomal protein L18ae/LX family protein; (RJ) RPL18aA	x	Ribosomal protein L18ae/LX family protein; FUNCTIONS IN: structural constituent of ribosome; INVOLVED IN: translation; ribosome biogenesis; LOCATED IN: ribosome; cytosolic large ribosomal subunit; CONTAINS InterPro DOMAIN/s: Ribosomal protein L18ae/LX (InterPro:IPR021138); Ribosomal protein L18ae (InterPro:IPR002670); BEST Arabidopsis thaliana protein match is: 60S ribosomal protein L18A-1 (TAIR:…	-6.23712	0	-3.3262	0	-4.44662	0	0	0	0	0	-4.44085	-1.70666	0	0	0	0	0	0
AT1G30040	ATGA2OX2	gibberellin 2-oxidase	gibberellin 2-oxidase	Encodes a gibberellin 2-oxidase that acts on C-19 gibberellins. AtGA2OX2 expression is responsive to cytokinin and KNOX activities.	gibberellin 2-oxidase (GA2OX2); CONTAINS InterPro DOMAIN/s: Isopenicillin N synthase (InterPro:IPR002283), Oxoglutarate/iron-dependent oxygenase (InterPro:IPR005123); BEST Arabidopsis thaliana protein match is: gibberellin 2-oxidase 3 (TAIR:AT2G34555.1); Has 8540 Blast hits to 8490 proteins in 994 species: Archae - 0; Bacteria - 1137; Metazoa - 84; Fungi - 1033; Plants - 4909; Viruses - 0; Other …	0	0	1.36987	1.62599	2.21621	1.25991	0	0	0	0	1.85737	1.27314	0	1.4539	1.09876	2.45468	1.31116	1.2734
AT1G30230	eEF-1Bb1	eukaryotic elongation factor 1B beta 1	Glutathione S-transferase, C-terminal-like;Translation elongation factor EF1B/ribosomal protein S6	x	Glutathione S-transferase, C-terminal-like;Translation elongation factor EF1B/ribosomal protein S6; FUNCTIONS IN: translation elongation factor activity; INVOLVED IN: translational elongation, response to cadmium ion; LOCATED IN: plasma membrane, eukaryotic translation elongation factor 1 complex; EXPRESSED IN: guard cell, cultured cell, leaf; EXPRESSED DURING: seedling growth; CONTAINS InterPro …	0	0	0	0	0	0	0	0	0	0	0	0	0	1.36535	1.59233	0	0	0
AT1G30280	x	x	Chaperone DnaJ-domain superfamily protein	x	Chaperone DnaJ-domain superfamily protein; FUNCTIONS IN: heat shock protein binding; LOCATED IN: cellular_component unknown; CONTAINS InterPro DOMAIN/s: Heat shock protein DnaJ, N-terminal (InterPro:IPR001623); BEST Arabidopsis thaliana protein match is: J-domain protein required for chloroplast accumulation response 1 (TAIR:AT1G75100.1); Has 2071 Blast hits to 1585 proteins in 232 species: Archa…	0	0	0	0	0	0	0	0	0	0	1.04973	0	0	0	0	-1.19436	-1.6018	0
AT1G30320	x	x	Remorin family protein	x	Remorin family protein; FUNCTIONS IN: DNA binding; LOCATED IN: plasma membrane; CONTAINS InterPro DOMAIN/s: Remorin, C-terminal (InterPro:IPR005516); BEST Arabidopsis thaliana protein match is: Remorin family protein (TAIR:AT2G02170.2); Has 12397 Blast hits to 7447 proteins in 1066 species: Archae - 25; Bacteria - 2897; Metazoa - 2750; Fungi - 978; Plants - 862; Viruses - 38; Other Eukaryotes - 4…	0	0	1.26062	1.94829	1.88874	1.41122	0	0	0	1.21205	1.3201	0	0	0	0	1.55817	1.75757	1.51956
AT1G30370	DLAH	DAD1-like acylhydrolase	alpha/beta-Hydrolases superfamily protein	x	alpha/beta-Hydrolases superfamily protein; FUNCTIONS IN: triglyceride lipase activity; INVOLVED IN: lipid metabolic process; EXPRESSED IN: root; CONTAINS InterPro DOMAIN/s: Lipase, class 3 (InterPro:IPR002921); BEST Arabidopsis thaliana protein match is: alpha/beta-Hydrolases superfamily protein (TAIR:AT1G06800.1); Has 1971 Blast hits to 1966 proteins in 378 species: Archae - 0; Bacteria - 534; M…	1.57943	0	0	2.05694	2.06945	0	0	0	1.15939	1.4155	1.39916	0	1.02445	0	0	1.54525	1.6196	0
AT1G30380	PSAK	photosystem I subunit K	photosystem I subunit K	Encodes subunit K of photosystem I reaction center.	photosystem I subunit K (PSAK); FUNCTIONS IN: molecular_function unknown; INVOLVED IN: photosynthesis; LOCATED IN: thylakoid, chloroplast thylakoid membrane, photosystem I, chloroplast, membrane; EXPRESSED IN: 23 plant structures; EXPRESSED DURING: 13 growth stages; CONTAINS InterPro DOMAIN/s: Photosystem I PsaG/PsaK protein (InterPro:IPR000549), Photosystem I reaction centre, PsaK, plant (InterP…	0	0	0	-1.20684	-1.46728	-1.22844	0	0	0	0	0	0	0	0	0	0	-1.04424	-1.4
AT1G30420	ABCC11	ATP-binding cassette C11	multidrug resistance-associated protein 12	member of MRP subfamily	multidrug resistance-associated protein 12 (MRP12); FUNCTIONS IN: ATPase activity, coupled to transmembrane movement of substances; INVOLVED IN: transport, transmembrane transport; LOCATED IN: integral to membrane; CONTAINS InterPro DOMAIN/s: ATPase, AAA+ type, core (InterPro:IPR003593), ABC transporter-like (InterPro:IPR003439), ABC transporter, transmembrane domain, type 1 (InterPro:IPR011527),…	0	0	0	1.41738	2.17035	1.8193	0	0	0	1.30163	2.23467	1.54469	0	0	0	1.42113	2.36535	2.25679
AT1G30520	AAE14	acyl-activating enzyme 14	acyl-activating enzyme 14	Encodes a chloroplast O-succinylbenzoyl-CoA ligase. Involved in phylloquinone biosynthesis. Knock mutant is seedling lethal.	acyl-activating enzyme 14 (AAE14); CONTAINS InterPro DOMAIN/s: AMP-binding, conserved site (InterPro:IPR020845), AMP-dependent synthetase/ligase (InterPro:IPR000873); BEST Arabidopsis thaliana protein match is: AMP-dependent synthetase and ligase family protein (TAIR:AT4G19010.1); Has 73301 Blast hits to 67448 proteins in 3614 species: Archae - 1088; Bacteria - 49563; Metazoa - 3259; Fungi - 3557…	0	0	0	-1.11991	-1.49837	-1.17144	0	0	0	0	0	0	0	0	0	0	0	-1.09291
AT1G30530	UGT78D1	UDP-glucosyl transferase 78D1	UDP-glucosyl transferase 78D1	The At1g30530 gene encodes a UDP-rhamnose:flavonol-3-O-rhamnosyltransferase (UGT78D1) attaching a rhamnosyl residue to the 3-O-position of the flavonols kaempferol and quercetin	UDP-glucosyl transferase 78D1 (UGT78D1); CONTAINS InterPro DOMAIN/s: UDP-glucuronosyl/UDP-glucosyltransferase (InterPro:IPR002213); BEST Arabidopsis thaliana protein match is: UDP-glucosyl transferase 78D2 (TAIR:AT5G17050.1); Has 7371 Blast hits to 7330 proteins in 440 species: Archae - 0; Bacteria - 437; Metazoa - 1880; Fungi - 26; Plants - 4903; Viruses - 71; Other Eukaryotes - 54 (source: NCBI…	0	0	0	-1.09125	-1.96097	0	0	0	0	0	-1.80529	-1.05776	0	0	0	0	0	0
AT1G30620	HSR8	HIGH SUGAR RESPONSE8	NAD(P)-binding Rossmann-fold superfamily protein	encodes a type-II membrane protein that catalyzes 4-epimerization of UDP-D-Xylose to UDP-L-Arabinose in vitro, the nucleotide sugar used by glycosyltransferases in the arabinosylation of cell wall polysaccharides and wall-resident proteoglycans.	MURUS 4 (MUR4); FUNCTIONS IN: UDP-arabinose 4-epimerase activity, catalytic activity; INVOLVED IN: plant-type cell wall biogenesis, arabinose biosynthetic process, nucleotide-sugar metabolic process; LOCATED IN: Golgi apparatus; EXPRESSED IN: 24 plant structures; EXPRESSED DURING: 15 growth stages; CONTAINS InterPro DOMAIN/s: NAD-dependent epimerase/dehydratase (InterPro:IPR001509), NAD(P)-bindin…	0	0	1.04617	1.75818	1.65462	1.13315	0	0	0	0	0	0	0	0	0	1.61194	1.90105	1.65119
AT1G30700	x	x	FAD-binding Berberine family protein	x	FAD-binding Berberine family protein; FUNCTIONS IN: electron carrier activity, oxidoreductase activity, FAD binding, catalytic activity; LOCATED IN: endomembrane system; EXPRESSED IN: stem, hypocotyl, root, stamen; EXPRESSED DURING: 4 anthesis; CONTAINS InterPro DOMAIN/s: FAD-binding, type 2 (InterPro:IPR016166), Berberine/berberine-like (InterPro:IPR012951), FAD linked oxidase, N-terminal (Inter…	0	1.21505	1.55153	2.2988	2.08378	1.45028	0	0	1.10455	1.11386	1.17097	0	0	0	1.17781	1.63531	1.6768	1.47073
AT1G30720	x	x	FAD-binding Berberine family protein	x	FAD-binding Berberine family protein; FUNCTIONS IN: electron carrier activity, oxidoreductase activity, FAD binding, catalytic activity; LOCATED IN: endomembrane system; CONTAINS InterPro DOMAIN/s: FAD-binding, type 2 (InterPro:IPR016166), Berberine/berberine-like (InterPro:IPR012951), FAD linked oxidase, N-terminal (InterPro:IPR006094); BEST Arabidopsis thaliana protein match is: FAD-binding Ber…	0	0	1.20229	1.31365	1.53931	0	0	0	0	1.01068	1.28055	0	0	0	0	1.5481	0	0
AT1G30730	x	x	FAD-binding Berberine family protein	x	FAD-binding Berberine family protein; FUNCTIONS IN: electron carrier activity, oxidoreductase activity, FAD binding, catalytic activity; LOCATED IN: endomembrane system; CONTAINS InterPro DOMAIN/s: FAD-binding, type 2 (InterPro:IPR016166), Berberine/berberine-like (InterPro:IPR012951), FAD linked oxidase, N-terminal (InterPro:IPR006094); BEST Arabidopsis thaliana protein match is: FAD-binding Ber…	0	0	1.00463	1.05822	1.63904	0	0	0	1.35123	1.4302	1.75141	0	0	0	0	1.37627	1.46046	1.04468
AT1G30750	x	x	x	x	unknown protein; FUNCTIONS IN: molecular_function unknown; INVOLVED IN: biological_process unknown; LOCATED IN: endomembrane system; EXPRESSED IN: hypocotyl, root, pollen tube; Has 1177 Blast hits to 607 proteins in 189 species: Archae - 0; Bacteria - 312; Metazoa - 195; Fungi - 185; Plants - 27; Viruses - 16; Other Eukaryotes - 442 (source: NCBI BLink).	0	0	0	0	0	0	0	0	0	0	0	0	0	0	0	0	-1.17144	-1.29342
AT1G30755	PSI2	PSK SIMULATOR 2	Protein of unknown function (DUF668)	x	Protein of unknown function (DUF668); CONTAINS InterPro DOMAIN/s: Protein of unknown function DUF668 (InterPro:IPR007700), Protein of unknown function DUF3475 (InterPro:IPR021864); BEST Arabidopsis thaliana protein match is: Protein of unknown function (DUF668) (TAIR:AT1G34320.1); Has 465 Blast hits to 399 proteins in 71 species: Archae - 2; Bacteria - 14; Metazoa - 66; Fungi - 16; Plants - 336; …	0	0	2.28932	2.82684	2.71966	1.74063	0	0	1.79158	2.07887	1.93183	1.03386	0	0	2.21959	2.9653	2.76263	2.25712
AT1G30870	x	x	Peroxidase superfamily protein	x	Peroxidase superfamily protein; FUNCTIONS IN: peroxidase activity, heme binding; INVOLVED IN: oxidation reduction, response to oxidative stress; LOCATED IN: endomembrane system; EXPRESSED IN: root; CONTAINS InterPro DOMAIN/s: Haem peroxidase (InterPro:IPR010255), Plant peroxidase (InterPro:IPR000823), Peroxidases heam-ligand binding site (InterPro:IPR019793), Haem peroxidase, plant/fungal/bacteri…	0	0	0	0	0	-1.08504	0	0	0	0	-1.16545	-1.18002	0	0	0	0	-1.84954	-2.02215
AT1G30880	x	x	x	x	unknown protein; Has 24 Blast hits to 24 proteins in 8 species: Archae - 0; Bacteria - 0; Metazoa - 2; Fungi - 0; Plants - 22; Viruses - 0; Other Eukaryotes - 0 (source: NCBI BLink).	0	0	0	0	0	0	0	0	0	0	0	0	0	1.68195	2.06172	1.17197	0	0
AT1G31330	PSAF	photosystem I subunit F	photosystem I subunit F	Encodes subunit F of photosystem I.	photosystem I subunit F (PSAF); FUNCTIONS IN: molecular_function unknown; INVOLVED IN: photosynthesis; LOCATED IN: in 7 components; EXPRESSED IN: 25 plant structures; EXPRESSED DURING: 14 growth stages; CONTAINS InterPro DOMAIN/s: Photosystem I reaction centre protein PsaF, subunit III (InterPro:IPR003666); Has 387 Blast hits to 387 proteins in 119 species: Archae - 0; Bacteria - 139; Metazoa - 0…	0	0	0	-1.20118	-1.23848	-1.32397	0	0	0	0	0	0	0	0	0	0	-1.06827	-1.24375
AT1G31540	x	x	Disease resistance protein (TIR-NBS-LRR class) family	x	Disease resistance protein (TIR-NBS-LRR class) family; FUNCTIONS IN: transmembrane receptor activity, nucleoside-triphosphatase activity, nucleotide binding, ATP binding; INVOLVED IN: signal transduction, defense response, apoptosis, innate immune response; LOCATED IN: intrinsic to membrane; EXPRESSED IN: 6 plant structures; EXPRESSED DURING: 6 growth stages; CONTAINS InterPro DOMAIN/s: ATPase, A…	0	0	1.51895	1.58604	1.61228	0	0	0	0	0	0	0	0	0	0	1.28484	0	1.13345
AT1G31580	CXC750	NULL	ECS1	Encodes cell wall protein. ECS1 is not a Xcc750 resistance gene, but the genetic data indicate that ECS1 is linked to a locus influencing resistance to Xcc750.	ECS1; Has 14 Blast hits to 14 proteins in 2 species: Archae - 0; Bacteria - 0; Metazoa - 0; Fungi - 0; Plants - 14; Viruses - 0; Other Eukaryotes - 0 (source: NCBI BLink).	0	0	-1.14006	0	-1.06389	0	0	0	0	0	-1.55347	0	0	-1.87827	-1.80843	0	0	0
AT1G31690	x	x	Copper amine oxidase family protein	x	Copper amine oxidase family protein; FUNCTIONS IN: quinone binding, primary amine oxidase activity, copper ion binding; INVOLVED IN: oxidation reduction, amine metabolic process; LOCATED IN: endomembrane system; EXPRESSED IN: 9 plant structures; EXPRESSED DURING: 7 growth stages; CONTAINS InterPro DOMAIN/s: Copper amine oxidase, N-terminal (InterPro:IPR016182), Copper amine oxidase, N2/N3-termina…	-1.47542	0	-1.01482	0	-3.1223	-2.19611	0	0	0	0	-1.32491	-1.38656	0	0	-1.84916	-2.97117	-1.92242	-1.95146
AT1G31812	ACBP	ACYL-COA-BINDING PROTEIN	acyl-CoA-binding protein 6	Acyl-CoA-binding protein. Bind acyl-CoA esters and protect acyl-CoAs from degradation by microsomal acyl-hydrolases.	acyl-CoA-binding protein 6 (ACBP6); FUNCTIONS IN: phosphatidylcholine binding, acyl-CoA binding; INVOLVED IN: response to freezing, response to cold, lipid transport; LOCATED IN: cytosol, plasma membrane; EXPRESSED IN: 25 plant structures; EXPRESSED DURING: 16 growth stages; CONTAINS InterPro DOMAIN/s: Acyl-CoA-binding protein, ACBP (InterPro:IPR000582), FERM/acyl-CoA-binding protein, 3-helical b…	0	0	0	0	0	0	0	0	0	0	0	0	0	1.435	1.62017	1.10584	0	0
AT1G32127	x	x	novel_araport11	plant viral-response family protein	x	0	0	0	0	0	0	0	0	0	0	0	0	0	1.28388	1.3549	1.56664	1.01966	0
AT1G32170	XTH30	xyloglucan endotransglucosylase/hydrolase 30	xyloglucan endotransglucosylase/hydrolase 30	xyloglucan endotransglycosylase-related protein (XTR4)	xyloglucan endotransglucosylase/hydrolase 30 (XTH30); FUNCTIONS IN: hydrolase activity, acting on glycosyl bonds, xyloglucan:xyloglucosyl transferase activity, hydrolase activity, hydrolyzing O-glycosyl compounds; INVOLVED IN: carbohydrate metabolic process, cellular glucan metabolic process; LOCATED IN: endomembrane system, cell wall, apoplast; EXPRESSED IN: 23 plant structures; EXPRESSED DURING…	0	0	0	0	0	0	0	0	0	0	0	0	0	1.00984	1.00208	1.02861	0	0
AT1G32210	ATDAD1	DEFENDER AGAINST APOPTOTIC DEATH 1	Defender against death (DAD family) protein	Encodes protein involved in suppression of apoptosis. Complements a mammalian apoptosis suppressor mutation.	DEFENDER AGAINST APOPTOTIC DEATH 1 (ATDAD1); FUNCTIONS IN: molecular_function unknown; INVOLVED IN: anti-apoptosis; LOCATED IN: endoplasmic reticulum, membrane; EXPRESSED IN: 26 plant structures; EXPRESSED DURING: 14 growth stages; CONTAINS InterPro DOMAIN/s: Defender against death DAD protein (InterPro:IPR003038); BEST Arabidopsis thaliana protein match is: Defender against death (DAD family) pr…	0	0	0	0	0	0	0	0	0	0	0	0	0	1.92718	2.40577	1.53668	0	0
AT1G32350	AOX1D	alternative oxidase 1D	alternative oxidase 1D	x	alternative oxidase 1D (AOX1D); FUNCTIONS IN: alternative oxidase activity; INVOLVED IN: oxidation reduction, response to cyclopentenone; LOCATED IN: mitochondrial envelope, mitochondrion; EXPRESSED IN: stem, sepal, leaf, stamen; EXPRESSED DURING: LP.04 four leaves visible, 4 anthesis, petal differentiation and expansion stage; CONTAINS InterPro DOMAIN/s: Alternative oxidase (InterPro:IPR002680);…	1.82395	1.42402	3.3292	6.39628	6.41205	3.34949	0	0	2.81462	2.19703	2.03741	1.83091	0	0	1.97085	5.26538	5.38683	5.62124
AT1G32460	x	x	x	x	unknown protein; Has 19 Blast hits to 19 proteins in 8 species: Archae - 0; Bacteria - 0; Metazoa - 0; Fungi - 0; Plants - 19; Viruses - 0; Other Eukaryotes - 0 (source: NCBI BLink).	0	0	0	0	1.23524	0	0	0	0	0	0	0	0	3.05482	3.12997	3.06871	1.4437	0
AT1G32640	ATMYC2	NULL	Basic helix-loop-helix (bHLH) DNA-binding family protein	Encodes a MYC-related transcriptional activator with a typical DNA binding domain of a basic helix-loop-helix leucine zipper motif. Binds to an extended G-Box promoter motif. Its transcription is induced by dehydration stress and ABA treatment. Negative regulator of blue lightmediated photomorphogenic growth and blue and far-red-lightregulated gene expression. Positive regulator of lateral root f…	MYC2; FUNCTIONS IN: DNA binding, transcription activator activity, sequence-specific DNA binding transcription factor activity; INVOLVED IN: in 13 processes; LOCATED IN: nucleus; EXPRESSED IN: 26 plant structures; EXPRESSED DURING: 13 growth stages; CONTAINS InterPro DOMAIN/s: Helix-loop-helix DNA-binding domain (InterPro:IPR001092), Helix-loop-helix DNA-binding (InterPro:IPR011598); BEST Arabido…	0	1.51321	1.10008	0	1.01875	0	0	0	0	0	0	0	0	0	0	0	0	0
AT1G32700	x	x	PLATZ transcription factor family protein	x	PLATZ transcription factor family protein; CONTAINS InterPro DOMAIN/s: Protein of unknown function DUF597 (InterPro:IPR006734); BEST Arabidopsis thaliana protein match is: PLATZ transcription factor family protein (TAIR:AT4G17900.1); Has 399 Blast hits to 399 proteins in 26 species: Archae - 0; Bacteria - 0; Metazoa - 0; Fungi - 0; Plants - 399; Viruses - 0; Other Eukaryotes - 0 (source: NCBI BLi…	0	0	0	0	0	0	0	0	0	0	0	0	0	1.19052	1.22233	1.35108	0	0
AT1G32870	ANAC013	Arabidopsis NAC domain containing protein 13	NAC domain protein 13	x	NAC domain protein 13 (NAC13); CONTAINS InterPro DOMAIN/s: No apical meristem (NAM) protein (InterPro:IPR003441); BEST Arabidopsis thaliana protein match is: NAC domain containing protein 16 (TAIR:AT1G34180.1); Has 2951 Blast hits to 2946 proteins in 83 species: Archae - 0; Bacteria - 0; Metazoa - 2; Fungi - 2; Plants - 2931; Viruses - 0; Other Eukaryotes - 16 (source: NCBI BLink).	0	0	2.51295	3.55356	3.86387	3.29892	0	0	2.25857	2.64295	3.02926	2.14195	0	0	1.63597	3.13964	3.65866	3.56387
AT1G32920	x	x	x	x	unknown protein; FUNCTIONS IN: molecular_function unknown; INVOLVED IN: response to wounding; LOCATED IN: endomembrane system; EXPRESSED IN: 23 plant structures; EXPRESSED DURING: 13 growth stages; BEST Arabidopsis thaliana protein match is: unknown protein (TAIR:AT1G32928.1); Has 42 Blast hits to 42 proteins in 8 species: Archae - 0; Bacteria - 0; Metazoa - 0; Fungi - 0; Plants - 42; Viruses - 0…	0	1.62205	2.50525	3.08132	3.30651	1.98432	0	0	1.31968	1.65052	2.05982	1.34338	1.372	3.38188	4.63421	4.97769	3.71591	2.70973
AT1G32928	x	x	x	x	unknown protein; BEST Arabidopsis thaliana protein match is: unknown protein (TAIR:AT1G32920.1); Has 35333 Blast hits to 34131 proteins in 2444 species: Archae - 798; Bacteria - 22429; Metazoa - 974; Fungi - 991; Plants - 531; Viruses - 0; Other Eukaryotes - 9610 (source: NCBI BLink).	1.18724	0	2.57521	2.7171	2.00751	1.4534	0	1.56436	2.24492	2.22088	1.85656	1.2223	0	1.99438	3.11886	3.9244	2.67663	2.2716
AT1G32940	AtSBT3.5	NULL	Subtilase family protein	x	SBT3.5; FUNCTIONS IN: identical protein binding, serine-type endopeptidase activity; INVOLVED IN: proteolysis, negative regulation of catalytic activity; LOCATED IN: apoplast; EXPRESSED IN: 12 plant structures; EXPRESSED DURING: LP.06 six leaves visible, LP.04 four leaves visible, 4 anthesis, F mature embryo stage, petal differentiation and expansion stage; CONTAINS InterPro DOMAIN/s: Protease-as…	0	0	0	2.39469	2.74687	2.02682	0	0	0	0	1.09019	1.3503	0	0	0	1.54364	3.00793	2.87252
AT1G32960	ATSBT3.3	NULL	Subtilase family protein	x	SBT3.3; FUNCTIONS IN: identical protein binding, serine-type endopeptidase activity; INVOLVED IN: proteolysis, negative regulation of catalytic activity; LOCATED IN: apoplast, plant-type cell wall; EXPRESSED IN: 7 plant structures; EXPRESSED DURING: 4 anthesis; CONTAINS InterPro DOMAIN/s: Protease-associated PA (InterPro:IPR003137), Proteinase inhibitor, propeptide (InterPro:IPR009020), Peptidase…	0	0	1.52355	4.55334	3.21948	3.1319	-1.3199	0	0	1.54252	1.5746	2.08837	0	0	1.78738	3.83263	3.70846	4.06546
AT1G33030	x	x	O-methyltransferase family protein	x	O-methyltransferase family protein; CONTAINS InterPro DOMAIN/s: Winged helix-turn-helix transcription repressor DNA-binding (InterPro:IPR011991), Plant methyltransferase dimerisation (InterPro:IPR012967), O-methyltransferase, family 2 (InterPro:IPR001077), O-methyltransferase, COMT, eukaryota (InterPro:IPR016461); BEST Arabidopsis thaliana protein match is: O-methyltransferase 1 (TAIR:AT5G54160.1…	1.23236	0	0	2.70081	2.94203	2.33599	-2.27557	0	0	0	1.36543	1.82163	0	0	1.28437	2.37875	2.4419	2.61198
AT1G33110	x	x	MATE efflux family protein	x	MATE efflux family protein; FUNCTIONS IN: antiporter activity, drug transmembrane transporter activity, transporter activity; INVOLVED IN: drug transmembrane transport, transmembrane transport; LOCATED IN: membrane; EXPRESSED IN: 22 plant structures; EXPRESSED DURING: 13 growth stages; CONTAINS InterPro DOMAIN/s: Multi antimicrobial extrusion protein MatE (InterPro:IPR002528); BEST Arabidopsis th…	0	0	0	1.40749	1.49747	1.74736	0	0	0	0	1.19191	0	0	0	1.16073	2.02146	2.73897	2.5219
AT1G33120	x	x	Ribosomal protein L6 family; (RJ) RPL9B	x	Ribosomal protein L6 family; FUNCTIONS IN: structural constituent of ribosome; rRNA binding; INVOLVED IN: translation; LOCATED IN: in 7 components; EXPRESSED IN: fruit; cultured cell; leaf; CONTAINS InterPro DOMAIN/s: Ribosomal protein L6 (InterPro:IPR000702); Ribosomal protein L6; alpha-beta domain (InterPro:IPR020040); Ribosomal protein L6; conserved site-2 (InterPro:IPR002359); BEST Arabidopsi…	0	0	0	0	0	0	0	0	0	0	0	0	0	1.47501	1.75269	1.15672	0	0
AT1G33360	x	x	ATP-dependent Clp protease	Encodes ClpX3, a subunit of the Clp protease complex.	ATP-dependent Clp protease; FUNCTIONS IN: unfolded protein binding, nucleoside-triphosphatase activity, ATPase activity, nucleotide binding, ATP binding; INVOLVED IN: protein folding; EXPRESSED IN: 23 plant structures; EXPRESSED DURING: 10 growth stages; CONTAINS InterPro DOMAIN/s: Clp ATPase, C-terminal (InterPro:IPR019489), ATPase, AAA+ type, core (InterPro:IPR003593), ATPase, AAA-2 (InterPro:I…	0	0	0	0	0	0	0	0	0	0	0	0	0	0	-1.02382	-1.11383	0	0
AT1G33520	MOS2	modifier of snc1, 2	D111/G-patch domain-containing protein	Has single homolog in Arabidopsis, also homologs in human, mouse and C. elegans; contains one G-patch domain (known to mediate RNA-protein interactions) and two KOW domains (may bind RNA and/or protein); localized to the nucleus; mutant suppresses high SA levels and constitutive disease resistance in snc1 npr1 background; required for basal resistance against Pseudomonas syringae maculicola ES432…	modifier of snc1, 2 (MOS2); CONTAINS InterPro DOMAIN/s: D111/G-patch (InterPro:IPR000467), KOW (InterPro:IPR005824); BEST Arabidopsis thaliana protein match is: D111/G-patch domain-containing protein (TAIR:AT4G25020.1); Has 453 Blast hits to 441 proteins in 156 species: Archae - 0; Bacteria - 0; Metazoa - 209; Fungi - 80; Plants - 100; Viruses - 0; Other Eukaryotes - 64 (source: NCBI BLink).	0	0	0	0	0	0	0	0	0	0	0	0	0	-1.07366	-1.14614	0	0	0
AT1G33590	x	x	Leucine-rich repeat (LRR) family protein	x	Leucine-rich repeat (LRR) family protein; INVOLVED IN: signal transduction, response to karrikin, defense response; LOCATED IN: cell wall, chloroplast, plant-type cell wall; EXPRESSED IN: 22 plant structures; EXPRESSED DURING: 14 growth stages; CONTAINS InterPro DOMAIN/s: Leucine-rich repeat, typical subtype (InterPro:IPR003591), Leucine-rich repeat-containing N-terminal domain, type 2 (InterPro:…	0	0	0	1.74053	1.75896	1.48108	0	0	0	1.25045	1.61503	1.23166	0	0	0	1.19206	1.52807	1.82647
AT1G33600	x	x	Leucine-rich repeat (LRR) family protein	x	Leucine-rich repeat (LRR) family protein; INVOLVED IN: signal transduction; LOCATED IN: cell wall, membrane, plant-type cell wall; EXPRESSED IN: 22 plant structures; EXPRESSED DURING: 13 growth stages; CONTAINS InterPro DOMAIN/s: Leucine-rich repeat-containing N-terminal domain, type 2 (InterPro:IPR013210), Leucine-rich repeat (InterPro:IPR001611); BEST Arabidopsis thaliana protein match is: Leuc…	0	0	1.79148	2.2344	2.23383	1.47823	0	0	0	0	1.22315	0	0	0	0	1.98941	1.71332	1.83468
AT1G33610	x	x	Leucine-rich repeat (LRR) family protein	x	Leucine-rich repeat (LRR) family protein; INVOLVED IN: signal transduction; LOCATED IN: endomembrane system; EXPRESSED IN: shoot apex, phloem, root, petiole, leaf; EXPRESSED DURING: LP.06 six leaves visible, LP.04 four leaves visible, LP.02 two leaves visible, LP.12 twelve leaves visible; CONTAINS InterPro DOMAIN/s: Leucine-rich repeat-containing N-terminal domain, type 2 (InterPro:IPR013210), Le…	0	0	1.35765	1.63447	1.33957	0	0	0	0	0	0	0	0	0	1.45721	2.18476	1.10782	0
AT1G33700	x	x	Beta-glucosidase, GBA2 type family protein	x	Beta-glucosidase, GBA2 type family protein; FUNCTIONS IN: catalytic activity, glucosylceramidase activity; INVOLVED IN: glucosylceramide catabolic process, sphingolipid metabolic process; LOCATED IN: vacuole; EXPRESSED IN: 8 plant structures; EXPRESSED DURING: 4 anthesis, petal differentiation and expansion stage; CONTAINS InterPro DOMAIN/s: Glucosylceramidase (InterPro:IPR006775), Six-hairpin gl…	0	0	0	0	0	0	0	0	0	0	-1.04189	0	0	0	0	0	-1.34718	-2.01279
AT1G33760	ERF022	ETHYLENE RESPONSE FACTOR022	Integrase-type DNA-binding superfamily protein	encodes a member of the DREB subfamily A-4 of ERF/AP2 transcription factor family. The protein contains one AP2 domain. There are 17 members in this subfamily including TINY.	Integrase-type DNA-binding superfamily protein; FUNCTIONS IN: DNA binding, sequence-specific DNA binding transcription factor activity; INVOLVED IN: regulation of transcription, DNA-dependent; LOCATED IN: nucleus; EXPRESSED IN: cotyledon, leaf whorl, cauline leaf, seed, leaf; EXPRESSED DURING: LP.06 six leaves visible, LP.04 four leaves visible, LP.10 ten leaves visible, LP.08 eight leaves visibl…	0	2.00201	1.59702	0	2.76886	1.65081	0	1.52196	0	0	1.25575	0	0	0	0	0	0	0
AT1G33810	x	x	x	x	unknown protein; FUNCTIONS IN: molecular_function unknown; INVOLVED IN: biological_process unknown; LOCATED IN: chloroplast thylakoid membrane, chloroplast, chloroplast envelope; EXPRESSED IN: 22 plant structures; EXPRESSED DURING: 13 growth stages; Has 39 Blast hits to 39 proteins in 18 species: Archae - 0; Bacteria - 0; Metazoa - 0; Fungi - 0; Plants - 39; Viruses - 0; Other Eukaryotes - 0 (sou…	0	0	0	0	0	0	0	0	0	0	0	0	0	0	1.29657	1.07435	0	0
AT1G33960	AIG1	AVRRPT2-INDUCED GENE 1	P-loop containing nucleoside triphosphate hydrolases superfamily protein	Identified as a gene that is induced by avirulence gene avrRpt2 and RPS2 after infection with Pseudomonas syringae pv maculicola strain ES4326 carrying avrRpt2	AVRRPT2-INDUCED GENE 1 (AIG1); FUNCTIONS IN: GTP binding; INVOLVED IN: response to bacterium; EXPRESSED IN: 11 plant structures; EXPRESSED DURING: 8 growth stages; CONTAINS InterPro DOMAIN/s: AIG1 (InterPro:IPR006703); BEST Arabidopsis thaliana protein match is: Avirulence induced gene (AIG1) family protein (TAIR:AT1G33950.1); Has 4495 Blast hits to 3349 proteins in 353 species: Archae - 20; Bact…	-1.17951	0	-1.38857	0	0	0	-1.1522	0	0	0	0	1.36619	0	-1.65234	-1.99184	-1.48061	0	0
AT1G34040	x	x	Pyridoxal phosphate (PLP)-dependent transferases superfamily protein	x	Pyridoxal phosphate (PLP)-dependent transferases superfamily protein; FUNCTIONS IN: pyridoxal phosphate binding, carbon-sulfur lyase activity, catalytic activity; INVOLVED IN: biological_process unknown; LOCATED IN: endomembrane system; CONTAINS InterPro DOMAIN/s: Pyridoxal phosphate-dependent transferase, major domain (InterPro:IPR015424), EGF-like, alliinase (InterPro:IPR006947), Pyridoxal phos…	0	0	0	0	-1.38806	-1.2371	0	0	0	0	-1.14184	0	0	0	0	-1.2743	-1.91923	-1.63944
AT1G34050	x	x	Ankyrin repeat family protein	x	Ankyrin repeat family protein; CONTAINS InterPro DOMAIN/s: Ankyrin repeat-containing domain (InterPro:IPR020683), Ankyrin repeat (InterPro:IPR002110); BEST Arabidopsis thaliana protein match is: Ankyrin repeat family protein (TAIR:AT5G54710.1); Has 21592 Blast hits to 11730 proteins in 530 species: Archae - 23; Bacteria - 1311; Metazoa - 12347; Fungi - 1424; Plants - 2545; Viruses - 58; Other Euk…	0	0	2.22004	4.08835	5.61763	4.95728	0	0	2.33469	3.77543	4.58245	2.90371	0	0	1.73225	3.7876	4.70686	4.23384
AT1G34060	x	x	Pyridoxal phosphate (PLP)-dependent transferases superfamily protein	x	Pyridoxal phosphate (PLP)-dependent transferases superfamily protein; FUNCTIONS IN: carbon-sulfur lyase activity, pyridoxal phosphate binding, catalytic activity; LOCATED IN: endomembrane system; CONTAINS InterPro DOMAIN/s: Pyridoxal phosphate-dependent transferase, major domain (InterPro:IPR015424), EGF-like, alliinase (InterPro:IPR006947), Pyridoxal phosphate-dependent transferase, major region…	2.75009	2.4044	1.63907	1.96545	1.06192	1.10776	0	0	0	0	0	0	0	0	0	0	0	0
AT1G34370	AtSTOP1	NULL	C2H2 and C2HC zinc fingers superfamily protein	Encodes a putative nuclear Cys(2)His(2)-type zinc finger protein involved in H+ and Al3+ rhizotoxicity. In mutants exposed to aluminum stress, there is no induction of AtALMT1, an malate transporter known to be involved in the mediation of aluminum toxicity.	sensitive to proton rhizotoxicity 1 (STOP1); CONTAINS InterPro DOMAIN/s: Zinc finger, C2H2-like (InterPro:IPR015880), Zinc finger, C2H2-type (InterPro:IPR007087); BEST Arabidopsis thaliana protein match is: C2H2 and C2HC zinc fingers superfamily protein (TAIR:AT5G22890.1); Has 25295 Blast hits to 14002 proteins in 194 species: Archae - 0; Bacteria - 2; Metazoa - 23814; Fungi - 97; Plants - 697; V…	0	0	0	0	1.34741	0	0	0	0	0	0	0	0	0	0	1.11173	1.27972	1.0287
AT1G34760	GF14 OMICRON	NULL	general regulatory factor 11	Encodes a 14-3-3 protein. Binds H+-ATPase in response to blue light.	general regulatory factor 11 (GRF11); CONTAINS InterPro DOMAIN/s: 14-3-3 protein (InterPro:IPR000308); BEST Arabidopsis thaliana protein match is: general regulatory factor 12 (TAIR:AT1G26480.1); Has 2677 Blast hits to 2669 proteins in 383 species: Archae - 0; Bacteria - 0; Metazoa - 1260; Fungi - 300; Plants - 762; Viruses - 0; Other Eukaryotes - 355 (source: NCBI BLink).	0	0	0	-1.16929	0	-1.20609	0	0	0	0	0	0	0	0	0	0	-1.0671	-1.08901
AT1G35140	EXL1	EXORDIUM like 1	Phosphate-responsive 1 family protein	At1g35140 (At1g35140/T32G9_32) mRNA, complete cds	PHOSPHATE-INDUCED 1 (PHI-1); CONTAINS InterPro DOMAIN/s: Phosphate-induced protein 1 (InterPro:IPR006766); BEST Arabidopsis thaliana protein match is: Phosphate-responsive 1 family protein (TAIR:AT4G08950.1); Has 400 Blast hits to 400 proteins in 24 species: Archae - 0; Bacteria - 2; Metazoa - 0; Fungi - 0; Plants - 398; Viruses - 0; Other Eukaryotes - 0 (source: NCBI BLink).	0	1.69019	2.49093	1.94358	2.80777	1.90994	0	0	0	0	0	1.38641	0	0	0	2.07017	0	1.09705
AT1G35210	x	x	x	x	unknown protein; FUNCTIONS IN: molecular_function unknown; INVOLVED IN: biological_process unknown; LOCATED IN: chloroplast; EXPRESSED IN: 14 plant structures; EXPRESSED DURING: 9 growth stages; CONTAINS InterPro DOMAIN/s: Protein of unknown function DUF740 (InterPro:IPR008004); BEST Arabidopsis thaliana protein match is: unknown protein (TAIR:AT1G22470.1); Has 83 Blast hits to 83 proteins in 12 …	0	1.093	2.35429	2.60438	3.30455	1.82209	0	2.1278	1.70217	1.71532	3.19658	1.84832	0	2.39567	3.01441	3.71309	2.59992	2.47655
AT1G35230	AGP5	arabinogalactan protein 5	arabinogalactan protein 5	Encodes arabinogalactan-protein (AGP5).	arabinogalactan protein 5 (AGP5); BEST Arabidopsis thaliana protein match is: arabinogalactan protein 10 (TAIR:AT4G09030.1); Has 52009 Blast hits to 24079 proteins in 1500 species: Archae - 200; Bacteria - 14022; Metazoa - 11286; Fungi - 4612; Plants - 7669; Viruses - 1962; Other Eukaryotes - 12258 (source: NCBI BLink).	0	0	0	1.09776	0	0	-1.28106	0	0	0	0	0	0	1.20606	2.02067	1.82548	0	0
AT1G35350	x	x	EXS (ERD1/XPR1/SYG1) family protein; PHO1;H8 (RJ)	x	PHO1;H8 (Joe); EXS (ERD1/XPR1/SYG1) family protein; LOCATED IN: integral to membrane; EXPRESSED IN: 18 plant structures; EXPRESSED DURING: 9 growth stages; CONTAINS InterPro DOMAIN/s: EXS; C-terminal (InterPro:IPR004342); SPX; N-terminal (InterPro:IPR004331); BEST Arabidopsis thaliana protein match is: EXS (ERD1/XPR1/SYG1) family protein (TAIR:AT1G26730.1); Has 1149 Blast hits to 1073 proteins in…	0	0	1.10012	1.07813	1.80471	0	0	0	0	0	0	0	0	0	0	0	0	0
AT1G35710	x	x	Protein kinase family protein with leucine-rich repeat domain	x	Protein kinase family protein with leucine-rich repeat domain; FUNCTIONS IN: protein serine/threonine kinase activity, protein tyrosine kinase activity, protein kinase activity, ATP binding; INVOLVED IN: transmembrane receptor protein tyrosine kinase signaling pathway, protein amino acid phosphorylation; LOCATED IN: endomembrane system; EXPRESSED IN: 22 plant structures; EXPRESSED DURING: 13 grow…	0	0	-1.24746	0	0	0	-1.18063	1.02769	0	0	0	1.16911	0	0	0	0	0	1.11221
AT1G36370	SHM7	serine hydroxymethyltransferase 7	serine hydroxymethyltransferase 7	Encodes a putative serine hydroxymethyltransferase.	serine hydroxymethyltransferase 7 (SHM7); FUNCTIONS IN: pyridoxal phosphate binding, glycine hydroxymethyltransferase activity, catalytic activity; INVOLVED IN: response to cadmium ion, glycine metabolic process, L-serine metabolic process; EXPRESSED IN: 23 plant structures; EXPRESSED DURING: 15 growth stages; CONTAINS InterPro DOMAIN/s: Pyridoxal phosphate-dependent transferase, major domain (In…	0	0	1.59078	0	1.06953	0	0	0	0	0	0	0	0	0	1.13693	1.68209	1.29255	0
AT1G36980	x	x	x	x	unknown protein; CONTAINS InterPro DOMAIN/s: Uncharacterised protein family UPF0220 (InterPro:IPR007919); Has 424 Blast hits to 424 proteins in 159 species: Archae - 0; Bacteria - 0; Metazoa - 228; Fungi - 120; Plants - 62; Viruses - 0; Other Eukaryotes - 14 (source: NCBI BLink).	0	0	0	0	0	0	0	0	0	0	0	0	0	1.14327	1.07816	0	0	0
AT1G38131	x	x	O-fucosyltransferase family protein	x	O-fucosyltransferase family protein; FUNCTIONS IN: molecular_function unknown; INVOLVED IN: biological_process unknown; LOCATED IN: chloroplast; CONTAINS InterPro DOMAIN/s: GDP-fucose protein O-fucosyltransferase (InterPro:IPR019378); BEST Arabidopsis thaliana protein match is: O-fucosyltransferase family protein (TAIR:AT1G38065.1); Has 834 Blast hits to 825 proteins in 29 species: Archae - 0; Ba…	0	0	0	0	0	0	0	0	0	0	0	0	0	1.2927	1.05497	0	0	0
AT1G42550	PMI1	PLASTID MOVEMENT IMPAIRED1	plastid movement impaired1	Encodes a plant-specific protein of unknown function that appears to be conserved among angiosperms.	PLASTID MOVEMENT IMPAIRED1 (PMI1); FUNCTIONS IN: molecular_function unknown; INVOLVED IN: chloroplast relocation; LOCATED IN: plasma membrane; EXPRESSED IN: 25 plant structures; EXPRESSED DURING: 13 growth stages; BEST Arabidopsis thaliana protein match is: unknown protein (TAIR:AT5G20610.1); Has 1448 Blast hits to 1079 proteins in 174 species: Archae - 4; Bacteria - 103; Metazoa - 395; Fungi - 1…	0	0	0	0	0	0	0	0	0	0	0	0	0	-1.28823	-1.09148	0	0	0
AT1G42990	ATBZIP60	basic region/leucine zipper motif 60	basic region/leucine zipper motif 60	AtbZIP60 consists of a bZIP DNA binding domain followed by a putative transmembrane domain. GFP fusions containing the first 260 amino acids (AtbZIP60deltaC) are nuclear-localized. AtbZIP60 is upregulated by the addition of tunicamycin (ER stress response inductor), DTT (inhibitor of disulfide bond formation) and azetin-2-carboxylate (proline analog perturbing protein structure). Upon ER stress t…	basic region/leucine zipper motif 60 (BZIP60); CONTAINS InterPro DOMAIN/s: Basic-leucine zipper (bZIP) transcription factor (InterPro:IPR004827), Basic leucine zipper (InterPro:IPR011700); BEST Arabidopsis thaliana protein match is: Basic-leucine zipper (bZIP) transcription factor family protein (TAIR:AT2G40950.1); Has 974 Blast hits to 974 proteins in 146 species: Archae - 0; Bacteria - 28; Meta…	0	0	2.34498	3.15248	3.27975	2.40468	0	1.14648	2.26349	2.27409	2.43451	1.32369	0	0	2.0062	2.96042	3.00512	2.84258
AT1G43800	FTM1	FLORAL TRANSITION AT THE MERISTEM1	Plant stearoyl-acyl-carrier-protein desaturase family protein	x	Plant stearoyl-acyl-carrier-protein desaturase family protein; FUNCTIONS IN: acyl-[acyl-carrier-protein] desaturase activity, oxidoreductase activity, transition metal ion binding; INVOLVED IN: oxidation reduction, fatty acid metabolic process, fatty acid biosynthetic process; LOCATED IN: membrane; EXPRESSED IN: 9 plant structures; EXPRESSED DURING: 6 growth stages; CONTAINS InterPro DOMAIN/s: Ri…	0	0	-1.34728	-1.29359	-3.65859	-1.07857	0	0	0	0	-1.2316	0	0	0	0	-3.38373	-1.84445	0
AT1G43910	x	x	P-loop containing nucleoside triphosphate hydrolases superfamily protein	x	P-loop containing nucleoside triphosphate hydrolases superfamily protein; FUNCTIONS IN: nucleoside-triphosphatase activity, ATPase activity, nucleotide binding, ATP binding; LOCATED IN: endomembrane system; EXPRESSED IN: 23 plant structures; EXPRESSED DURING: 13 growth stages; CONTAINS InterPro DOMAIN/s: ATPase, AAA-type, core (InterPro:IPR003959), ATPase, AAA+ type, core (InterPro:IPR003593); BE…	0	0	0	0	1.07979	1.24292	-1.00028	0	0	0	0	0	0	0	0	0	1.21095	1.71598
AT1G44110	CYCA1;1	Cyclin A1;1	Cyclin A1;1	x	Cyclin A1;1 (CYCA1;1); CONTAINS InterPro DOMAIN/s: Cyclin, C-terminal (InterPro:IPR004367), Cyclin (InterPro:IPR006670), G2/mitotic-specific cyclin A (InterPro:IPR015453), Cyclin-like (InterPro:IPR011028), Cyclin-related (InterPro:IPR013763), Cyclin, N-terminal (InterPro:IPR006671), Cyclin, A/B/D/E (InterPro:IPR014400); BEST Arabidopsis thaliana protein match is: CYCLIN A1;2 (TAIR:AT1G77390.1); H…	-1.02679	0	0	0	-1.47294	-1.08001	0	0	0	0	0	0	0	0	0	0	0	0
AT1G44350	ILL6	IAA-leucine resistant (ILR)-like gene 6	IAA-leucine resistant (ILR)-like gene 6	encodes a protein similar to IAA amino acid conjugate hydrolase.	IAA-leucine resistant (ILR)-like gene 6 (ILL6); FUNCTIONS IN: metallopeptidase activity, IAA-amino acid conjugate hydrolase activity; INVOLVED IN: proteolysis, regulation of systemic acquired resistance, auxin metabolic process; LOCATED IN: endomembrane system; EXPRESSED IN: 22 plant structures; EXPRESSED DURING: 13 growth stages; CONTAINS InterPro DOMAIN/s: Peptidase M20 (InterPro:IPR002933), Pe…	1.27664	1.58149	1.42686	1.40448	1.83453	1.47059	0	0	0	0	0	0	0	0	0	0	1.33834	0
AT1G44446	ATCAO	ARABIDOPSIS THALIANA CHLOROPHYLL A OXYGENASE	Pheophorbide a oxygenase family protein with Rieske [2Fe-2S] domain	Encodes chlorophyllide <i>a</i> oxygenase which converts chlorophyllide <i>a</i> to chlorophyllide <i>b</i> by catalyzing two successive hydroxylations at the 7-methyl group of chlorophyllide <i>a</i> . Mutants are deficient in pigments that associate with thylakoid membrane proteins, lacking chlorophyll <i>b</i> and light-harvesting proteins of photosystem II. The protein was shown through cross…	CHLORINA 1 (CH1); CONTAINS InterPro DOMAIN/s: Rieske [2Fe-2S] iron-sulphur domain (InterPro:IPR017941), Aromatic-ring-hydroxylating dioxygenase, 2Fe-2S-binding site (InterPro:IPR015881), Pheophorbide a oxygenase (InterPro:IPR013626); BEST Arabidopsis thaliana protein match is: translocon at the inner envelope membrane of chloroplasts 55-II (TAIR:AT2G24820.1); Has 6355 Blast hits to 6353 proteins …	0	-1.12301	-1.17915	-1.67085	-1.53183	0	0	0	0	0	0	0	0	0	-1.32837	-1.9444	-1.10056	-1.26891
AT1G44970	x	x	Peroxidase superfamily protein	x	Peroxidase superfamily protein; FUNCTIONS IN: peroxidase activity, heme binding; INVOLVED IN: response to oxidative stress, oxidation reduction; LOCATED IN: endomembrane system; EXPRESSED IN: 17 plant structures; EXPRESSED DURING: 7 growth stages; CONTAINS InterPro DOMAIN/s: Haem peroxidase (InterPro:IPR010255), Plant peroxidase (InterPro:IPR000823), Peroxidases heam-ligand binding site (InterPro…	0	0	0	0	0	0	0	0	0	0	0	0	0	0	0	-1.01125	-1.52272	0
AT1G45145	ATH5	THIOREDOXIN H-TYPE 5	thioredoxin H-type 5	encodes a cytosolic thioredoxin that reduces disulfide bridges of target proteins by the reversible formation of a disulfide bridge between two neighboring Cys residues present in the active site. Thioredoxins have been found to regulate a variety of biological reactions in prokaryotic and eukaryotic cells.	thioredoxin H-type 5 (TRX5); FUNCTIONS IN: oxidoreductase activity, acting on sulfur group of donors, disulfide as acceptor; INVOLVED IN: response to oxidative stress, response to cadmium ion, defense response to fungus, response to microbial phytotoxin; LOCATED IN: cytosol, plasma membrane; EXPRESSED IN: 25 plant structures; EXPRESSED DURING: 15 growth stages; CONTAINS InterPro DOMAIN/s: Thiored…	0	0	0	0	0	0	0	0	0	0	0	0	0	2.06627	2.69395	1.93417	0	0
AT1G47600	BGLU34	beta glucosidase 34	beta glucosidase 34	Encodes a myrosinase. Over-expression led to a glucosinolate profile change.	beta glucosidase 34 (BGLU34); FUNCTIONS IN: thioglucosidase activity, beta-glucosidase activity, hydrolase activity, hydrolyzing O-glycosyl compounds; INVOLVED IN: glucosinolate metabolic process, response to salt stress; LOCATED IN: endomembrane system; EXPRESSED IN: root; CONTAINS InterPro DOMAIN/s: Glycoside hydrolase, family 1 (InterPro:IPR001360), Glycoside hydrolase, family 1, active site (…	0	0	0	0	0	-1.33381	0	0	0	-1.41703	0	0	0	0	0	-1.09692	-1.09348	-1.56095
AT1G47970	x	x	unknown ribosomal protein; (RJ) Rp unknown-1	x	unknown protein; FUNCTIONS IN: molecular_function unknown; INVOLVED IN: biological_process unknown; LOCATED IN: cytosol; EXPRESSED IN: 21 plant structures; EXPRESSED DURING: 11 growth stages; Has 93717 Blast hits to 40765 proteins in 1891 species: Archae - 1046; Bacteria - 16276; Metazoa - 26677; Fungi - 16127; Plants - 6028; Viruses - 1519; Other Eukaryotes - 26044 (source: NCBI BLink).	0	0	0	0	0	0	0	0	0	0	0	0	0	-1.46306	-1.57106	0	0	0
AT1G48320	DHNAT1	DHNA-CoA thioesterase 1	Thioesterase superfamily protein	x	Thioesterase superfamily protein; CONTAINS InterPro DOMAIN/s: Thioesterase superfamily (InterPro:IPR006683), Phenylacetic acid degradation-related protein (InterPro:IPR003736); BEST Arabidopsis thaliana protein match is: Thioesterase superfamily protein (TAIR:AT5G48950.1); Has 2845 Blast hits to 2845 proteins in 1040 species: Archae - 0; Bacteria - 2337; Metazoa - 4; Fungi - 0; Plants - 128; Viru…	0	0	0	0	0	0	0	0	0	0	0	0	0	1.35978	1.44143	0	0	0
AT1G48460	x	x	x	x	unknown protein; FUNCTIONS IN: molecular_function unknown; INVOLVED IN: biological_process unknown; LOCATED IN: chloroplast envelope; EXPRESSED IN: 21 plant structures; EXPRESSED DURING: 13 growth stages; BEST Arabidopsis thaliana protein match is: unknown protein (TAIR:AT5G63040.1); Has 60 Blast hits to 60 proteins in 14 species: Archae - 0; Bacteria - 0; Metazoa - 0; Fungi - 0; Plants - 60; Vir…	0	0	0	0	0	0	0	0	0	0	0	0	0	1.74233	1.40632	0	0	0
AT1G48930	AtGH9C1	glycosyl hydrolase 9C1	glycosyl hydrolase 9C1	x	glycosyl hydrolase 9C1 (GH9C1); FUNCTIONS IN: carbohydrate binding, hydrolase activity, hydrolyzing O-glycosyl compounds, catalytic activity; INVOLVED IN: carbohydrate metabolic process; LOCATED IN: endomembrane system, extracellular region; EXPRESSED IN: root; CONTAINS InterPro DOMAIN/s: Six-hairpin glycosidase (InterPro:IPR012341), Glycoside hydrolase, family 9, active site (InterPro:IPR018221)…	0	0	0	0	0	0	0	0	0	0	-1.28209	-1.32699	0	0	-1.38175	-1.84209	-2.06206	-1.82302
AT1G49000	x	x	x	x	unknown protein; FUNCTIONS IN: molecular_function unknown; INVOLVED IN: biological_process unknown; LOCATED IN: chloroplast; EXPRESSED IN: stem; BEST Arabidopsis thaliana protein match is: unknown protein (TAIR:AT3G18560.1); Has 105 Blast hits to 105 proteins in 13 species: Archae - 0; Bacteria - 0; Metazoa - 0; Fungi - 0; Plants - 105; Viruses - 0; Other Eukaryotes - 0 (source: NCBI BLink).	0	0	0	2.48353	2.41908	1.44322	0	0	0	1.17483	1.42726	0	0	-1.26026	0	1.82833	1.57649	1.60634
AT1G49130	BBX17	B-box domain protein 17	B-box type zinc finger protein with CCT domain	x	B-box type zinc finger protein with CCT domain; FUNCTIONS IN: sequence-specific DNA binding transcription factor activity, zinc ion binding; INVOLVED IN: regulation of transcription; LOCATED IN: intracellular; CONTAINS InterPro DOMAIN/s: CCT domain (InterPro:IPR010402), Zinc finger, B-box (InterPro:IPR000315); BEST Arabidopsis thaliana protein match is: B-box type zinc finger protein with CCT dom…	0	0	0	-1.20701	-1.07345	-1.38518	0	-1.1555	0	0	0	0	0	0	0	-1.49597	-1.78222	-1.40433
AT1G49470	x	x	Family of unknown function (DUF716)	x	Family of unknown function (DUF716) ; FUNCTIONS IN: molecular_function unknown; INVOLVED IN: biological_process unknown; LOCATED IN: endomembrane system; EXPRESSED IN: 20 plant structures; EXPRESSED DURING: 10 growth stages; CONTAINS InterPro DOMAIN/s: Protein of unknown function DUF716 (InterPro:IPR006904); BEST Arabidopsis thaliana protein match is: Family of unknown function (DUF716) (TAIR:AT1…	-1.11226	0	0	0	0	0	0	0	0	0	0	0	0	-1.05276	-1.05266	0	0	0
AT1G49780	PUB26	plant U-box 26	plant U-box 26	x	plant U-box 26 (PUB26); FUNCTIONS IN: ubiquitin-protein ligase activity, binding; INVOLVED IN: protein ubiquitination; LOCATED IN: ubiquitin ligase complex; EXPRESSED IN: 21 plant structures; EXPRESSED DURING: 12 growth stages; CONTAINS InterPro DOMAIN/s: U box domain (InterPro:IPR003613), Armadillo-like helical (InterPro:IPR011989), Armadillo-type fold (InterPro:IPR016024); BEST Arabidopsis thal…	0	0	1.22229	1.44418	1.22736	0	0	0	0	1.17229	1.44349	0	0	0	1.26171	1.76488	1.20248	0
AT1G49860	ATGSTF14	glutathione S-transferase (class phi) 14	glutathione S-transferase (class phi) 14	Encodes glutathione transferase belonging to the phi class of GSTs. Naming convention according to Wagner et al. (2002).	glutathione S-transferase (class phi) 14 (GSTF14); CONTAINS InterPro DOMAIN/s: Thioredoxin fold (InterPro:IPR012335), Glutathione S-transferase, C-terminal (InterPro:IPR004046), Glutathione S-transferase, C-terminal-like (InterPro:IPR010987), Glutathione S-transferase/chloride channel, C-terminal (InterPro:IPR017933), Glutathione S-transferase, N-terminal (InterPro:IPR004045), Thioredoxin-like fo…	0	0	0	0	-1.30921	-1.72611	0	0	0	0	0	-1.03921	0	0	0	0	-1.30205	-1.39789
AT1G49975	x	x	x	x	INVOLVED IN: photosynthesis; LOCATED IN: photosystem I, chloroplast, thylakoid membrane; EXPRESSED IN: 20 plant structures; EXPRESSED DURING: 13 growth stages; CONTAINS InterPro DOMAIN/s: Photosystem I reaction centre subunit N (InterPro:IPR008796); Has 34 Blast hits to 34 proteins in 14 species: Archae - 0; Bacteria - 0; Metazoa - 0; Fungi - 0; Plants - 34; Viruses - 0; Other Eukaryotes - 0 (sou…	0	0	0	-1.27103	-1.59759	-1.61855	0	0	0	0	0	0	0	0	0	0	-1.44438	-1.68184
AT1G50740	x	x	Transmembrane proteins 14C	x	Transmembrane proteins 14C; FUNCTIONS IN: molecular_function unknown; INVOLVED IN: biological_process unknown; LOCATED IN: endomembrane system, membrane; EXPRESSED IN: 23 plant structures; EXPRESSED DURING: 15 growth stages; CONTAINS InterPro DOMAIN/s: Uncharacterised protein family UPF0136, Transmembrane (InterPro:IPR005349); BEST Arabidopsis thaliana protein match is: Transmembrane proteins 14C…	0	0	1.05949	1.21874	1.28744	0	0	0	0	0	1.02929	0	0	1.38214	1.51972	1.97801	1.37061	0
AT1G51100	CRR41	CHLORORESPIRATORY REDUCTION 41	x	x	unknown protein; FUNCTIONS IN: molecular_function unknown; INVOLVED IN: biological_process unknown; LOCATED IN: chloroplast, chloroplast stroma; EXPRESSED IN: 22 plant structures; EXPRESSED DURING: 13 growth stages; Has 26 Blast hits to 26 proteins in 9 species: Archae - 0; Bacteria - 0; Metazoa - 0; Fungi - 0; Plants - 26; Viruses - 0; Other Eukaryotes - 0 (source: NCBI BLink).	0	0	0	0	-1.14297	0	0	0	0	0	0	0	0	-1.28583	0	-1.23701	-1.22175	0
AT1G51400	x	x	Photosystem II 5 kD protein	x	Photosystem II 5 kD protein; FUNCTIONS IN: molecular_function unknown; INVOLVED IN: response to UV-B, response to wounding, response to ozone; LOCATED IN: chloroplast thylakoid membrane, chloroplast thylakoid lumen, chloroplast photosystem II; EXPRESSED IN: 22 plant structures; EXPRESSED DURING: 13 growth stages; BEST Arabidopsis thaliana protein match is: photosystem II subunit T (TAIR:AT3G21055…	0	-1.06349	0	-1.48307	-1.49442	-1.3182	0	0	0	0	0	0	0	0	0	0	-1.11211	-1.22274
AT1G51620	x	x	Protein kinase superfamily protein	x	Protein kinase superfamily protein; FUNCTIONS IN: protein kinase activity, kinase activity, ATP binding; INVOLVED IN: protein amino acid phosphorylation; LOCATED IN: cellular_component unknown; EXPRESSED IN: 7 plant structures; EXPRESSED DURING: LP.06 six leaves visible, 4 anthesis, LP.10 ten leaves visible, LP.08 eight leaves visible, LP.12 twelve leaves visible; CONTAINS InterPro DOMAIN/s: Prot…	0	0	1.61954	2.17787	2.52245	0	-1.14996	0	0	1.17265	1.48785	1.33562	0	0	1.18958	2.53168	1.28937	1.03743
AT1G51700	ADOF1	DOF zinc finger protein 1	DOF zinc finger protein 1	Encodes dof zinc finger protein (adof1).	DOF zinc finger protein 1 (DOF1); CONTAINS InterPro DOMAIN/s: Zinc finger, Dof-type (InterPro:IPR003851); BEST Arabidopsis thaliana protein match is: DOF zinc finger protein 2 (TAIR:AT3G21270.1); Has 1091 Blast hits to 1086 proteins in 56 species: Archae - 0; Bacteria - 0; Metazoa - 0; Fungi - 0; Plants - 1086; Viruses - 0; Other Eukaryotes - 5 (source: NCBI BLink).	0	0	1.96532	1.60484	1.0347	0	0	1.30472	1.11165	0	0	0	0	0	0	1.1923	1.01075	0
AT1G51760	IAR3	IAA-ALANINE RESISTANT 3	peptidase M20/M25/M40 family protein	encodes a member of the six Arabidopsis IAA-amino acid conjugate hydrolase subfamily and conjugates and conjugates IAA-Ala in vitro. Gene is expressed most strongly in roots, stems, and flowers.	IAA-ALANINE RESISTANT 3 (IAR3); FUNCTIONS IN: metallopeptidase activity, IAA-Ala conjugate hydrolase activity; INVOLVED IN: proteolysis, response to wounding; LOCATED IN: endoplasmic reticulum, plasma membrane; EXPRESSED IN: callus; CONTAINS InterPro DOMAIN/s: Peptidase M20 (InterPro:IPR002933), Peptidase M20D, mername-AA028/carboxypeptidase Ss1 (InterPro:IPR017439), Peptidase M20, dimerisation (…	0	0	0	1.82572	1.91426	1.6752	-1.00131	0	0	0	0	0	0	0	0	1.1296	2.08009	2.22835
AT1G51790	x	x	Leucine-rich repeat protein kinase family protein	x	Leucine-rich repeat protein kinase family protein; FUNCTIONS IN: kinase activity; INVOLVED IN: protein amino acid phosphorylation; LOCATED IN: endomembrane system; EXPRESSED IN: 9 plant structures; EXPRESSED DURING: 6 growth stages; CONTAINS InterPro DOMAIN/s: Protein kinase, catalytic domain (InterPro:IPR000719), Serine/threonine-protein kinase domain (InterPro:IPR002290), Leucine-rich repeat (I…	0	0	0	1.6033	1.30579	1.01232	-1.0156	0	0	0	0	0	0	0	0	1.15213	0	0
AT1G51800	IOS1	IMPAIRED OOMYCETE SUSCEPTIBILITY 1	Leucine-rich repeat protein kinase family protein	x	Leucine-rich repeat protein kinase family protein; FUNCTIONS IN: kinase activity; INVOLVED IN: protein amino acid phosphorylation; LOCATED IN: endomembrane system; EXPRESSED IN: 11 plant structures; EXPRESSED DURING: 6 growth stages; CONTAINS InterPro DOMAIN/s: Protein kinase, ATP binding site (InterPro:IPR017441), Protein kinase, catalytic domain (InterPro:IPR000719), Serine/threonine-protein ki…	0	0	0	1.82448	1.16543	0	-1.75978	0	0	0	0	0	0	0	0	0	0	0
AT1G51805	x	x	Leucine-rich repeat protein kinase family protein	x	Leucine-rich repeat protein kinase family protein; FUNCTIONS IN: protein serine/threonine kinase activity, protein kinase activity, kinase activity, ATP binding; INVOLVED IN: protein amino acid phosphorylation; LOCATED IN: endomembrane system; EXPRESSED IN: 20 plant structures; EXPRESSED DURING: 13 growth stages; CONTAINS InterPro DOMAIN/s: Protein kinase, ATP binding site (InterPro:IPR017441), P…	0	0	1.2657	1.33392	1.35439	0	0	0	0	0	0	0	0	0	0	0	0	0
AT1G51820	x	x	Leucine-rich repeat protein kinase family protein	x	Leucine-rich repeat protein kinase family protein; FUNCTIONS IN: kinase activity; INVOLVED IN: protein amino acid phosphorylation; LOCATED IN: endomembrane system; EXPRESSED IN: 10 plant structures; EXPRESSED DURING: 7 growth stages; CONTAINS InterPro DOMAIN/s: Protein kinase, ATP binding site (InterPro:IPR017441), Protein kinase, catalytic domain (InterPro:IPR000719), Leucine-rich repeat (InterP…	0	0	2.66996	3.69416	3.18652	1.99875	-1.20424	0	1.59649	0	0	0	0	0	1.19559	2.02093	1.63181	1.33895
AT1G51830	x	x	Leucine-rich repeat protein kinase family protein	x	Leucine-rich repeat protein kinase family protein; FUNCTIONS IN: protein serine/threonine kinase activity, kinase activity, ATP binding; INVOLVED IN: transmembrane receptor protein tyrosine kinase signaling pathway, protein amino acid phosphorylation; LOCATED IN: cellular_component unknown; EXPRESSED IN: root; CONTAINS InterPro DOMAIN/s: Protein kinase, ATP binding site (InterPro:IPR017441), Prot…	-2.17006	-5.00709	-1.09788	-2.13598	-1.26278	0	0	0	0	0	1.06573	0	0	-1.95225	-1.20131	0	-1.10421	0
AT1G51890	x	x	Leucine-rich repeat protein kinase family protein	x	Leucine-rich repeat protein kinase family protein; FUNCTIONS IN: kinase activity; INVOLVED IN: protein amino acid phosphorylation; LOCATED IN: endomembrane system; EXPRESSED IN: 9 plant structures; EXPRESSED DURING: 8 growth stages; CONTAINS InterPro DOMAIN/s: Protein kinase, ATP binding site (InterPro:IPR017441), Serine/threonine-protein kinase domain (InterPro:IPR002290), Leucine-rich repeat (I…	0	0	0	1.73653	1.68881	1.22523	-1.02762	0	0	0	0	0	0	0	0	1.4798	1.61108	1.78296
AT1G52000	x	x	Mannose-binding lectin superfamily protein	x	Mannose-binding lectin superfamily protein; FUNCTIONS IN: molecular_function unknown; INVOLVED IN: response to salt stress; LOCATED IN: cellular_component unknown; EXPRESSED IN: 22 plant structures; EXPRESSED DURING: 14 growth stages; CONTAINS InterPro DOMAIN/s: Mannose-binding lectin (InterPro:IPR001229); BEST Arabidopsis thaliana protein match is: myrosinase-binding protein 1 (TAIR:AT1G52040.1)…	0	0	1.08356	0	0	0	0	0	0	0	-1.10732	-1.39176	0	0	0	0	1.35884	1.42187
AT1G52060	x	x	Mannose-binding lectin superfamily protein	x	Mannose-binding lectin superfamily protein; FUNCTIONS IN: molecular_function unknown; INVOLVED IN: biological_process unknown; LOCATED IN: endomembrane system; EXPRESSED IN: root; CONTAINS InterPro DOMAIN/s: Mannose-binding lectin (InterPro:IPR001229); BEST Arabidopsis thaliana protein match is: Mannose-binding lectin superfamily protein (TAIR:AT1G52070.1); Has 1499 Blast hits to 773 proteins in …	0	-1.05754	0	-1.10662	-1.18955	-1.53554	0	0	0	0	0	0	0	0	0	-1.94967	-1.37385	-2.12317
AT1G52200	x	x	PLAC8 family protein	x	PLAC8 family protein; FUNCTIONS IN: molecular_function unknown; INVOLVED IN: response to oxidative stress; LOCATED IN: plasma membrane; EXPRESSED IN: 10 plant structures; EXPRESSED DURING: 6 growth stages; CONTAINS InterPro DOMAIN/s: Protein of unknown function Cys-rich (InterPro:IPR006461); BEST Arabidopsis thaliana protein match is: PLAC8 family protein (TAIR:AT3G18450.1); Has 632 Blast hits to…	0	0	1.01513	2.16755	2.6355	1.47917	0	0	0	1.71349	1.92289	0	0	0	1.73213	2.5051	1.93946	1.74309
AT1G52220	CURT1C	CURVATURE THYLAKOID 1C	x	x	FUNCTIONS IN: molecular_function unknown; INVOLVED IN: biological_process unknown; LOCATED IN: chloroplast thylakoid membrane, chloroplast; EXPRESSED IN: 23 plant structures; EXPRESSED DURING: 13 growth stages; BEST Arabidopsis thaliana protein match is: photosystem I P subunit (TAIR:AT2G46820.2); Has 291 Blast hits to 291 proteins in 50 species: Archae - 0; Bacteria - 90; Metazoa - 0; Fungi - 0;…	0	0	0	-1.294	-1.57287	-1.4372	0	0	0	0	0	0	0	0	0	0	-1.24478	-1.48083
AT1G52230	PSAH-2	PHOTOSYSTEM I SUBUNIT H-2	photosystem I subunit H2	x	photosystem I subunit H2 (PSAH2); FUNCTIONS IN: molecular_function unknown; INVOLVED IN: photosynthesis; LOCATED IN: in 6 components; EXPRESSED IN: 21 plant structures; EXPRESSED DURING: 13 growth stages; CONTAINS InterPro DOMAIN/s: Photosystem I reaction centre subunit VI (InterPro:IPR004928); BEST Arabidopsis thaliana protein match is: photosystem I subunit H-1 (TAIR:AT3G16140.1); Has 102 Blast…	0	-1.00958	0	-1.49361	-1.64694	-1.4962	0	0	0	0	0	0	0	0	0	-1.5447	-1.69884	-1.64293
AT1G52400	ATBG1	A. THALIANA BETA-GLUCOSIDASE 1	beta glucosidase 18	encodes a member of glycosyl hydrolase family 1, located in inducible ER bodies which were formed after wounding, required in inducible ER body formation	beta glucosidase 18 (BGLU18); FUNCTIONS IN: abscisic acid glucose ester beta-glucosidase activity, hydrolase activity, hydrolyzing O-glycosyl compounds, identical protein binding; INVOLVED IN: in 6 processes; LOCATED IN: in 6 components; EXPRESSED IN: 24 plant structures; EXPRESSED DURING: 15 growth stages; CONTAINS InterPro DOMAIN/s: Glycoside hydrolase, family 1 (InterPro:IPR001360), Glycoside …	0	1.13114	0	0	-1.12957	0	0	0	0	0	-1.17472	-1.29228	0	0	0	0	1.2823	1.90916
AT1G52410	AtTSA1	NULL	TSK-associating protein 1	Contains a novel calcium-binding repeat sequence. Binds TSK in vitro. Localizes to small cytoplasmic vesicles in interphase cells. In cells synchronized for cell division, TSA1 and TSK relocalize to ends of spindle microtubules that are ahead of separating chromatids during metaphase and anaphase of mitosis. May be involved in mitosis together with TSK. Expressed preferentially in the flower and …	TSK-associating protein 1 (TSA1); FUNCTIONS IN: protein binding, calcium ion binding; INVOLVED IN: response to salt stress, defense response to fungus; LOCATED IN: chloroplast thylakoid membrane, peroxisome, vacuole; EXPRESSED IN: 22 plant structures; EXPRESSED DURING: 12 growth stages; BEST Arabidopsis thaliana protein match is: DNA topoisomerase-related (TAIR:AT3G15950.1); Has 59847 Blast hits …	0	1.09628	0	0	0	1.35239	0	0	0	0	0	0	0	0	0	0	1.69592	1.42802
AT1G52820	x	x	2-oxoglutarate (2OG) and Fe(II)-dependent oxygenase superfamily protein	x	2-oxoglutarate (2OG) and Fe(II)-dependent oxygenase superfamily protein; FUNCTIONS IN: oxidoreductase activity; EXPRESSED IN: root; CONTAINS InterPro DOMAIN/s: Oxoglutarate/iron-dependent oxygenase (InterPro:IPR005123); BEST Arabidopsis thaliana protein match is: 2-oxoglutarate (2OG) and Fe(II)-dependent oxygenase superfamily protein (TAIR:AT4G03070.1); Has 7837 Blast hits to 7765 proteins in 980…	-1.91328	-2.32568	-2.26583	-3.40018	-3.23337	-2.76214	0	0	0	-1.75724	-1.16704	-1.169	0	0	-1.4904	-3.13855	-2.28791	-3.40223
AT1G53160	FTM6	FLORAL TRANSITION AT THE MERISTEM6	squamosa promoter binding protein-like 4	Encodes a member of the SPL (squamosa-promoter binding protein-like)gene family, a novel gene family encoding DNA binding proteins and putative transcription factors. Contains the SBP-box, which encodes the SBP-domain, required and sufficient for interaction with DNA. It is involved in regulation of flowering and vegetative phase change. Its temporal expression is regulated by the microRNA miR156…	squamosa promoter binding protein-like 4 (SPL4); FUNCTIONS IN: DNA binding, sequence-specific DNA binding transcription factor activity; INVOLVED IN: regulation of vegetative phase change, regulation of transcription; LOCATED IN: nucleus; EXPRESSED IN: 22 plant structures; EXPRESSED DURING: 13 growth stages; CONTAINS InterPro DOMAIN/s: Squamosa promoter-binding protein (InterPro:IPR017238), Trans…	0	0	0	0	0	0	0	0	0	0	0	0	0	0	0	-1.16637	-1.1436	0
AT1G53430	x	x	Leucine-rich repeat transmembrane protein kinase	x	Leucine-rich repeat transmembrane protein kinase; FUNCTIONS IN: kinase activity; INVOLVED IN: protein amino acid phosphorylation; LOCATED IN: plasma membrane; EXPRESSED IN: 23 plant structures; EXPRESSED DURING: 13 growth stages; CONTAINS InterPro DOMAIN/s: Serine/threonine-protein kinase domain (InterPro:IPR002290), Leucine-rich repeat (InterPro:IPR001611), Serine-threonine/tyrosine-protein kina…	0	0	1.05407	1.02412	1.26369	0	0	0	0	0	0	0	0	0	0	0	0	0
AT1G53480	ATMRD1	ARABIDOPSIS MTO 1 RESPONDING DOWN 1	mto 1 responding down 1	Encodes MRD1 (mto 1 responding down). Down-regulated in mto1-1 mutant that over-accumulates soluble methionine.	MTO 1 RESPONDING DOWN 1 (MRD1); BEST Arabidopsis thaliana protein match is: unknown protein (TAIR:AT5G03090.1); Has 7 Blast hits to 7 proteins in 1 species: Archae - 0; Bacteria - 0; Metazoa - 0; Fungi - 0; Plants - 7; Viruses - 0; Other Eukaryotes - 0 (source: NCBI BLink).	0	-1.98868	2.57199	4.56744	0	0	0	0	0	0	0	0	0	0	0	0	0	0
AT1G53830	ATPME2	pectin methylesterase 2	pectin methylesterase 2	encodes a pectin methylesterase	pectin methylesterase 2 (PME2); FUNCTIONS IN: pectinesterase activity; INVOLVED IN: cell wall modification; LOCATED IN: extracellular region, plant-type cell wall; EXPRESSED IN: sepal, flower, root, carpel; EXPRESSED DURING: 4 anthesis, petal differentiation and expansion stage; CONTAINS InterPro DOMAIN/s: Pectinesterase, active site (InterPro:IPR018040), Pectin lyase fold/virulence factor (Inter…	0	0	0	-2.24084	-1.87235	-1.11638	0	0	0	-1.10014	-1.52031	0	0	0	-1.084	-2.23711	-2.08645	-1.39241
AT1G53990	GLIP3	GDSL-motif lipase 3	GDSL-motif lipase 3	Contains lipase signature motif and GDSL domain.	GDSL-motif lipase 3 (GLIP3); FUNCTIONS IN: lipase activity, carboxylesterase activity; INVOLVED IN: glycerol biosynthetic process, lipid metabolic process; LOCATED IN: endomembrane system; EXPRESSED IN: root; CONTAINS InterPro DOMAIN/s: Lipase, GDSL, active site (InterPro:IPR008265), Lipase, GDSL (InterPro:IPR001087), Esterase, SGNH hydrolase-type (InterPro:IPR013830); BEST Arabidopsis thaliana p…	0	1.25719	2.16778	1.87034	2.76997	2.12339	0	0	0	1.34853	1.23699	1.15583	0	0	1.58806	2.14589	2.77458	2.04658
AT1G54040	ESP	epithiospecifier protein	epithiospecifier protein	Epithiospecifier protein, interacts with WRKY53. Involved in pathogen resistance and leaf senescence.	epithiospecifier protein (ESP); FUNCTIONS IN: enzyme regulator activity; INVOLVED IN: response to jasmonic acid stimulus, glucosinolate catabolic process, leaf senescence, defense response to bacterium; LOCATED IN: nucleus; EXPRESSED IN: 19 plant structures; EXPRESSED DURING: 14 growth stages; CONTAINS InterPro DOMAIN/s: Galactose oxidase/kelch, beta-propeller (InterPro:IPR011043), Kelch repeat t…	0	0	1.96383	1.72259	0	0	0	0	0	0	0	0	0	0	0	0	0	0
AT1G54385	SINE1	NULL	ARM repeat superfamily protein	x	ARM repeat superfamily protein; FUNCTIONS IN: binding; INVOLVED IN: spliceosome assembly, nuclear mRNA splicing, via spliceosome; LOCATED IN: cellular_component unknown; CONTAINS InterPro DOMAIN/s: Armadillo-type fold (InterPro:IPR016024), Survival motor neuron interacting protein 1 (InterPro:IPR007022); BEST Arabidopsis thaliana protein match is: ARM repeat superfamily protein (TAIR:AT3G03970.2)…	0	0	0	0	-1.4255	-1.00356	0	0	0	0	0	0	0	0	0	0	0	0
AT1G54410	AtHIRD11	NULL	dehydrin family protein	x	dehydrin family protein; FUNCTIONS IN: molecular_function unknown; INVOLVED IN: response to water, response to stress; LOCATED IN: chloroplast; EXPRESSED IN: 24 plant structures; EXPRESSED DURING: 15 growth stages; Has 604 Blast hits to 498 proteins in 128 species: Archae - 0; Bacteria - 12; Metazoa - 151; Fungi - 65; Plants - 159; Viruses - 0; Other Eukaryotes - 217 (source: NCBI BLink).	0	0	0	0	0	0	0	0	0	0	0	0	0	-1.51995	-1.609	-1.43489	0	0
AT1G54575	x	x	x	x	unknown protein; Has 35333 Blast hits to 34131 proteins in 2444 species: Archae - 798; Bacteria - 22429; Metazoa - 974; Fungi - 991; Plants - 531; Viruses - 0; Other Eukaryotes - 9610 (source: NCBI BLink).	0	0	1.20653	0	0	0	0	0	0	0	-1.39045	0	0	-1.6172	-1.33905	-1.07217	0	0
AT1G54690	G-H2AX	GAMMA H2AX	gamma histone variant H2AX	Encodes HTA3, a histone H2A protein. H2AX is a meiosis-specific isoform of histone H2A. Upon DSB formation, rapid accumulation of phosphorylated H2AX (&#947;-H2AX) occurs around the break site. _x0001_H2AX foci accumulate in early G2. Immunolocalization studies in spread preparations of wild-type meiocytes at G2/early leptotene revealed the accumulation of numerous rather diffuse &#947;-H2AX foci…	gamma histone variant H2AX (GAMMA-H2AX); FUNCTIONS IN: DNA binding; INVOLVED IN: nucleosome assembly; LOCATED IN: nucleolus, nucleus; EXPRESSED IN: 28 plant structures; EXPRESSED DURING: 13 growth stages; CONTAINS InterPro DOMAIN/s: Histone H2A (InterPro:IPR002119), Histone-fold (InterPro:IPR009072), Histone core (InterPro:IPR007125); BEST Arabidopsis thaliana protein match is: Histone superfamil…	0	0	0	0	0	0	0	0	0	0	0	0	0	1.12945	1.68735	1.00874	0	0
AT1G54780	AtTLP18.3	NULL	thylakoid lumen 18.3 kDa protein	Encodes a thylakoid lumen protein regulating photosystem II repair cycle.	TLP18.3; FUNCTIONS IN: molecular_function unknown; INVOLVED IN: photosystem II repair; LOCATED IN: thylakoid, thylakoid lumen, chloroplast thylakoid membrane, chloroplast thylakoid lumen, chloroplast; EXPRESSED IN: 21 plant structures; EXPRESSED DURING: 14 growth stages; CONTAINS InterPro DOMAIN/s: Protein of unknown function DUF477 (InterPro:IPR007621); Has 209 Blast hits to 209 proteins in 92 s…	0	0	0	0	-1.36549	-1.0517	0	0	0	0	0	0	0	0	0	-1.13667	-1.06986	-1.35721
AT1G54820	x	x	Protein kinase superfamily protein	x	Protein kinase superfamily protein; FUNCTIONS IN: protein serine/threonine kinase activity, protein kinase activity, kinase activity, ATP binding; INVOLVED IN: protein amino acid phosphorylation; EXPRESSED IN: 18 plant structures; EXPRESSED DURING: 13 growth stages; CONTAINS InterPro DOMAIN/s: Protein kinase, catalytic domain (InterPro:IPR000719), Serine/threonine-protein kinase domain (InterPro:…	0	0	0	-1.42599	-2.23406	-1.64726	0	0	0	0	-1.1238	0	0	0	-1.13516	-1.45941	-1.42676	-1.69398
AT1G54890	x	x	Late embryogenesis abundant (LEA) protein-related	x	Late embryogenesis abundant (LEA) protein-related; FUNCTIONS IN: molecular_function unknown; INVOLVED IN: biological_process unknown; LOCATED IN: endomembrane system; EXPRESSED IN: 7 plant structures; EXPRESSED DURING: 4 anthesis, petal differentiation and expansion stage; CONTAINS InterPro DOMAIN/s: Root cap (InterPro:IPR009646); BEST Arabidopsis thaliana protein match is: Late embryogenesis abu…	0	0	0	1.10402	0	0	0	0	0	0	0	0	0	1.02521	1.07825	0	0	1.32281
AT1G54970	ATPRP1	proline-rich protein 1	proline-rich protein 1	encodes a proline-rich protein that is specifically expressed in the root.	proline-rich protein 1 (PRP1); CONTAINS InterPro DOMAIN/s: Pollen Ole e 1 allergen/extensin (InterPro:IPR006041); BEST Arabidopsis thaliana protein match is: proline-rich protein 3 (TAIR:AT3G62680.1); Has 45300 Blast hits to 21383 proteins in 1373 species: Archae - 227; Bacteria - 7064; Metazoa - 17109; Fungi - 5177; Plants - 7680; Viruses - 1757; Other Eukaryotes - 6286 (source: NCBI BLink).	1.67673	0	0	-1.63977	-2.00419	-2.22551	0	0	-1.61729	-1.95111	-4.12565	-2.46187	0	-1.46441	-3.05974	-4.53711	-6.0389	-4.18802
AT1G55020	ATLOX1	ARABIDOPSIS LIPOXYGENASE 1	lipoxygenase 1	lipoxygenase, a defense gene conferring resistance Xanthomonas campestris	lipoxygenase 1 (LOX1); CONTAINS InterPro DOMAIN/s: Lipoxygenase, iron binding site (InterPro:IPR020833), Lipoxygenase, C-terminal (InterPro:IPR013819), Lipoxygenase, LH2 (InterPro:IPR001024), Lipase/lipooxygenase, PLAT/LH2 (InterPro:IPR008976), Lipoxygenase, conserved site (InterPro:IPR020834), Lipoxygenase (InterPro:IPR000907), Lipoxygenase, plant (InterPro:IPR001246); BEST Arabidopsis thaliana …	1.40893	0	0	1.32719	1.00898	1.26103	0	0	0	0	0	0	0	0	0	0	0	0
AT1G55110	AtIDD7	indeterminate(ID)-domain 7	indeterminate(ID)-domain 7	x	indeterminate(ID)-domain 7 (IDD7); FUNCTIONS IN: sequence-specific DNA binding transcription factor activity, zinc ion binding, nucleic acid binding; INVOLVED IN: regulation of transcription; LOCATED IN: intracellular; EXPRESSED IN: 22 plant structures; EXPRESSED DURING: 13 growth stages; CONTAINS InterPro DOMAIN/s: Zinc finger, C2H2-like (InterPro:IPR015880), Zinc finger, C2H2-type (InterPro:IPR…	0	0	0	0	0	0	0	0	0	0	0	0	0	0	0	0	1.30565	1.51248
AT1G55210	x	x	Disease resistance-responsive (dirigent-like protein) family protein	x	Disease resistance-responsive (dirigent-like protein) family protein; FUNCTIONS IN: molecular_function unknown; INVOLVED IN: lignan biosynthetic process, defense response; LOCATED IN: endomembrane system; EXPRESSED IN: 22 plant structures; EXPRESSED DURING: 13 growth stages; CONTAINS InterPro DOMAIN/s: Plant disease resistance response protein (InterPro:IPR004265); BEST Arabidopsis thaliana prote…	0	0	0	0	0	0	0	0	0	0	0	0	0	0	0	0	1.08809	1.27596
AT1G55260	LTPG6	glycosylphosphatidylinositol-anchored lipid protein transfer 6	Bifunctional inhibitor/lipid-transfer protein/seed storage 2S albumin superfamily protein	x	Bifunctional inhibitor/lipid-transfer protein/seed storage 2S albumin superfamily protein; FUNCTIONS IN: lipid binding; INVOLVED IN: lipid transport; LOCATED IN: nucleus, anchored to membrane; EXPRESSED IN: 22 plant structures; EXPRESSED DURING: 13 growth stages; CONTAINS InterPro DOMAIN/s: Bifunctional inhibitor/plant lipid transfer protein/seed storage (InterPro:IPR016140), Plant lipid transfer…	0	0	0	0	-2.44132	-1.65768	0	0	0	0	-1.21248	-1.14417	0	0	0	0	0	-1.17327
AT1G55370	NDF5	NDH-dependent cyclic electron flow 5	NDH-dependent cyclic electron flow 5	x	NDH-dependent cyclic electron flow 5 (NDF5); FUNCTIONS IN: carbohydrate binding, catalytic activity; EXPRESSED IN: 20 plant structures; EXPRESSED DURING: 13 growth stages; CONTAINS InterPro DOMAIN/s: Glycoside hydrolase-type carbohydrate-binding (InterPro:IPR011013); BEST Arabidopsis thaliana protein match is: NDH-dependent cyclic electron flow 1 (TAIR:AT1G64770.2); Has 58 Blast hits to 57 protei…	0	0	0	0	0	0	0	0	0	0	0	0	0	0	0	0	-1.07679	-1.26732
AT1G55450	x	x	S-adenosyl-L-methionine-dependent methyltransferases superfamily protein	x	S-adenosyl-L-methionine-dependent methyltransferases superfamily protein; FUNCTIONS IN: methyltransferase activity; INVOLVED IN: response to salt stress; EXPRESSED IN: 20 plant structures; EXPRESSED DURING: 13 growth stages; CONTAINS InterPro DOMAIN/s: Methyltransferase type 11 (InterPro:IPR013216); BEST Arabidopsis thaliana protein match is: S-adenosyl-L-methionine-dependent methyltransferases s…	0	0	1.47602	1.95664	2.1073	1.01088	0	0	1.41426	1.64896	1.66146	0	0	0	1.62561	2.3349	1.82863	1.45106
AT1G55670	PSAG	photosystem I subunit G	photosystem I subunit G	Encodes subunit G of photosystem I, an 11-kDa membrane protein that plays an important role in electron transport between plastocyanin and PSI and is involved in the stability of the PSI complex. PSI-G subunit is bound to PSI-B and is in contact with Lhca1. The protein inserts into thylakoids by a direct or "spontaneous" pathway that does not involve the activities of any known chloroplast protei…	photosystem I subunit G (PSAG); FUNCTIONS IN: molecular_function unknown; INVOLVED IN: photosynthetic NADP+ reduction, photosystem I stabilization, protein stabilization, photosynthetic electron transport in photosystem I, photosynthesis; LOCATED IN: in 7 components; EXPRESSED IN: 24 plant structures; EXPRESSED DURING: 14 growth stages; CONTAINS InterPro DOMAIN/s: Photosystem I reaction centre, P…	0	0	0	0	-1.06108	-1.19379	0	0	0	0	0	0	0	0	0	0	0	-1.23582
AT1G55850	ATCSLE1	NULL	cellulose synthase like E1	encodes a protein similar to cellulose synthase	cellulose synthase like E1 (CSLE1); FUNCTIONS IN: cellulose synthase activity, transferase activity, transferring glycosyl groups; INVOLVED IN: plant-type cell wall biogenesis, cellulose biosynthetic process, polysaccharide biosynthetic process; LOCATED IN: endoplasmic reticulum, plasma membrane; EXPRESSED IN: 24 plant structures; EXPRESSED DURING: 13 growth stages; CONTAINS InterPro DOMAIN/s: Ce…	0	0	1.01369	1.1273	1.30011	1.04002	0	0	0	0	0	0	0	0	0	0	1.04283	0
AT1G55920	ATSERAT2;1	serine acetyltransferase 2;1	serine acetyltransferase 2;1	Encodes a chloroplast/cytosol localized serine O-acetyltransferase involved in sulfur assimilation and cysteine biosynthesis. Expressed in the vascular system.	serine acetyltransferase 2;1 (SERAT2;1); FUNCTIONS IN: serine O-acetyltransferase activity; INVOLVED IN: cellular response to sulfate starvation, response to cold; LOCATED IN: cytosol, chloroplast, nucleus; EXPRESSED IN: 22 plant structures; EXPRESSED DURING: 13 growth stages; CONTAINS InterPro DOMAIN/s: Hexapeptide transferase, conserved site (InterPro:IPR018357), Serine O-acetyltransferase (Int…	0	0	1.37162	1.0805	1.20581	0	0	0	1.19282	1.05288	1.26564	0	0	0	1.29839	1.38914	1.48026	1.04199
AT1G56060	x	x	x	x	unknown protein; BEST Arabidopsis thaliana protein match is: unknown protein (TAIR:AT2G32210.1); Has 180 Blast hits to 180 proteins in 22 species: Archae - 0; Bacteria - 0; Metazoa - 0; Fungi - 10; Plants - 170; Viruses - 0; Other Eukaryotes - 0 (source: NCBI BLink).	0	0	3.04459	3.82702	4.42427	2.92826	0	0	2.29786	2.11539	2.38666	1.99663	0	1.53749	3.25872	3.74481	3.53834	3.5335
AT1G56140	x	x	Leucine-rich repeat transmembrane protein kinase	x	Leucine-rich repeat transmembrane protein kinase; FUNCTIONS IN: protein serine/threonine kinase activity, protein kinase activity, ATP binding; INVOLVED IN: protein amino acid phosphorylation; LOCATED IN: plasma membrane; EXPRESSED IN: callus; CONTAINS InterPro DOMAIN/s: Serine/threonine-protein kinase domain (InterPro:IPR002290), Leucine-rich repeat (InterPro:IPR001611), Serine-threonine/tyrosin…	0	0	1.38106	1.35644	1.68045	1.05021	0	0	0	0	1.01313	0	0	0	0	1.2853	1.34186	0
AT1G56240	AtPP2-B13	phloem protein 2-B13	phloem protein 2-B13	x	phloem protein 2-B13 (PP2-B13); FUNCTIONS IN: carbohydrate binding; LOCATED IN: endomembrane system; CONTAINS InterPro DOMAIN/s: F-box domain, cyclin-like (InterPro:IPR001810), F-box domain, Skp2-like (InterPro:IPR022364); BEST Arabidopsis thaliana protein match is: phloem protein 2-B14 (TAIR:AT1G56250.1); Has 533 Blast hits to 519 proteins in 34 species: Archae - 0; Bacteria - 0; Metazoa - 0; Fu…	0	0	4.49245	4.08257	4.63817	2.99556	0	1.3362	4.18077	3.71344	4.77545	1.76402	0	0	3.41707	3.97816	4.31019	3.94988
AT1G56250	AtPP2-B14	phloem protein 2-B14	phloem protein 2-B14	x	phloem protein 2-B14 (PP2-B14); FUNCTIONS IN: carbohydrate binding; LOCATED IN: endomembrane system; CONTAINS InterPro DOMAIN/s: F-box domain, cyclin-like (InterPro:IPR001810); BEST Arabidopsis thaliana protein match is: phloem protein 2-B13 (TAIR:AT1G56240.1); Has 533 Blast hits to 518 proteins in 36 species: Archae - 0; Bacteria - 0; Metazoa - 0; Fungi - 0; Plants - 533; Viruses - 0; Other Euka…	0	0	5.18558	4.46219	5.57376	3.92366	0	1.2513	5.07482	4.15732	6.49495	1.6725	0	0	3.64038	4.42776	4.54431	4.26967
AT1G56300	x	x	Chaperone DnaJ-domain superfamily protein	x	Chaperone DnaJ-domain superfamily protein; FUNCTIONS IN: heat shock protein binding; INVOLVED IN: protein folding, response to cyclopentenone; LOCATED IN: cellular_component unknown; EXPRESSED IN: 23 plant structures; EXPRESSED DURING: 15 growth stages; CONTAINS InterPro DOMAIN/s: Molecular chaperone, heat shock protein, Hsp40, DnaJ (InterPro:IPR015609), Heat shock protein DnaJ, N-terminal (Inter…	0	0	0	0	1.48197	0	0	0	0	1.03807	1.14952	0	0	0	0	0	0	0
AT1G56510	ADR2	ACTIVATED DISEASE RESISTANCE 2	Disease resistance protein (TIR-NBS-LRR class)	TIR-NB-LRR protein that confers resistance to four races of Albugo candida.	WHITE RUST RESISTANCE 4 (WRR4); FUNCTIONS IN: transmembrane receptor activity, nucleoside-triphosphatase activity, nucleotide binding, ATP binding; INVOLVED IN: defense response to fungus, incompatible interaction, defense response; LOCATED IN: intrinsic to membrane; EXPRESSED IN: 17 plant structures; EXPRESSED DURING: 10 growth stages; CONTAINS InterPro DOMAIN/s: ATPase, AAA+ type, core (InterPr…	0	0	1.99468	1.58016	1.63282	0	0	0	0	0	1.00621	0	0	0	1.13131	2.26793	1.49561	1.05634
AT1G56540	x	x	Disease resistance protein (TIR-NBS-LRR class) family	x	Disease resistance protein (TIR-NBS-LRR class) family; FUNCTIONS IN: transmembrane receptor activity, nucleoside-triphosphatase activity, nucleotide binding, ATP binding; INVOLVED IN: signal transduction, defense response, apoptosis, innate immune response; LOCATED IN: intrinsic to membrane; EXPRESSED IN: 14 plant structures; EXPRESSED DURING: 8 growth stages; CONTAINS InterPro DOMAIN/s: ATPase, …	0	0	2.03867	1.7289	0	0	0	0	0	0	0	0	0	0	1.53426	1.45915	0	0
AT1G56660	x	x	x	x	unknown protein; Has 665200 Blast hits to 205811 proteins in 4684 species: Archae - 3320; Bacteria - 107592; Metazoa - 249086; Fungi - 76753; Plants - 38542; Viruses - 3008; Other Eukaryotes - 186899 (source: NCBI BLink).	0	0	0	0	0	0	0	0	0	0	-1.0517	0	0	-1.94109	-1.0608	0	0	0
AT1G56700	x	x	Peptidase C15, pyroglutamyl peptidase I-like	x	Peptidase C15, pyroglutamyl peptidase I-like; INVOLVED IN: proteolysis; LOCATED IN: cellular_component unknown; EXPRESSED IN: 24 plant structures; EXPRESSED DURING: 13 growth stages; CONTAINS InterPro DOMAIN/s: Peptidase C15, pyroglutamyl peptidase I (InterPro:IPR000816), Peptidase C15, pyroglutamyl peptidase I-like (InterPro:IPR016125); BEST Arabidopsis thaliana protein match is: Peptidase C15, …	0	0	0	0	0	0	0	0	0	0	0	0	0	1.04972	1.01084	0	0	0
AT1G57630	x	x	Toll-Interleukin-Resistance (TIR) domain family protein	x	Toll-Interleukin-Resistance (TIR) domain family protein; FUNCTIONS IN: transmembrane receptor activity; INVOLVED IN: signal transduction, defense response, innate immune response; LOCATED IN: intrinsic to membrane; EXPRESSED IN: 7 plant structures; EXPRESSED DURING: 9 growth stages; CONTAINS InterPro DOMAIN/s: Toll-Interleukin receptor (InterPro:IPR000157); BEST Arabidopsis thaliana protein match…	0	0	0	1.98546	1.98028	1.22879	-1.02783	1.30132	1.27048	1.10973	1.10571	2.00617	0	0	0	1.65622	1.79773	2.03462
AT1G57990	ATPUP18	purine permease 18	purine permease 18	Member of a family of proteins related to PUP1, a purine transporter. May be involved in the transport of purine and purine derivatives such as cytokinins, across the plasma membrane.	purine permease 18 (PUP18); FUNCTIONS IN: purine transmembrane transporter activity; INVOLVED IN: purine transport; LOCATED IN: plasma membrane, membrane; EXPRESSED IN: cultured cell; CONTAINS InterPro DOMAIN/s: Protein of unknown function DUF250 (InterPro:IPR004853); BEST Arabidopsis thaliana protein match is: purine permease 17 (TAIR:AT1G57943.2); Has 332 Blast hits to 324 proteins in 16 specie…	0	0	2.7015	2.62922	3.30173	1.63204	0	0	1.71355	2.03405	1.8456	1.49533	0	0	1.89437	2.78479	2.1981	1.75191
AT1G58030	AtCAT2	NULL	cationic amino acid transporter 2	Encodes a member of the cationic amino acid transporter (CAT) subfamily of amino acid polyamine choline transporters. Localized to the tonoplast.	cationic amino acid transporter 2 (CAT2); FUNCTIONS IN: amino acid transmembrane transporter activity; INVOLVED IN: amino acid transport, transport, transmembrane transport; LOCATED IN: plant-type vacuole membrane, plasma membrane, vacuole, membrane; EXPRESSED IN: 24 plant structures; EXPRESSED DURING: 13 growth stages; CONTAINS InterPro DOMAIN/s: Cationic amino acid transporter (InterPro:IPR0156…	0	0	0	0	0	0	0	0	0	0	0	0	0	1.03648	1.03346	1.0469	0	0
AT1G58190	AtRLP9	receptor like protein 9	receptor like protein 9	x	receptor like protein 9 (RLP9); INVOLVED IN: signal transduction; LOCATED IN: endomembrane system; CONTAINS InterPro DOMAIN/s: Leucine-rich repeat, typical subtype (InterPro:IPR003591), Leucine-rich repeat-containing N-terminal domain, type 2 (InterPro:IPR013210), Leucine-rich repeat (InterPro:IPR001611); BEST Arabidopsis thaliana protein match is: receptor like protein 56 (TAIR:AT5G49290.1); Has…	0	0	0	1.5633	2.24079	1.13689	0	0	0	0	1.54083	1.23122	0	0	1.33923	2.0222	1.47388	1.39069
AT1G58420	x	x	Uncharacterised conserved protein UCP031279	x	Uncharacterised conserved protein UCP031279; CONTAINS InterPro DOMAIN/s: Uncharacterised conserved protein UCP031279 (InterPro:IPR016972); BEST Arabidopsis thaliana protein match is: Uncharacterised conserved protein UCP031279 (TAIR:AT1G10140.1); Has 61 Blast hits to 61 proteins in 11 species: Archae - 0; Bacteria - 0; Metazoa - 0; Fungi - 0; Plants - 61; Viruses - 0; Other Eukaryotes - 0 (source…	0	0	1.10304	1.48373	1.60828	1.0029	0	1.23633	0	0	1.52916	1.50634	0	1.794	2.15509	2.07428	1.32534	0
AT1G59590	ZCF37	NULL	ZCF37	ZCF37 mRNA, complete cds	ZCF37; BEST Arabidopsis thaliana protein match is: unknown protein (TAIR:AT1G10220.1); Has 33 Blast hits to 33 proteins in 10 species: Archae - 0; Bacteria - 0; Metazoa - 2; Fungi - 0; Plants - 31; Viruses - 0; Other Eukaryotes - 0 (source: NCBI BLink).	0	1.22598	2.84962	2.74752	3.05203	1.5261	0	1.40556	2.64884	2.69069	2.54734	1.73509	0	1.92201	3.47949	3.47596	3.13455	2.64885
AT1G59660	x	x	Nucleoporin autopeptidase	x	Nucleoporin autopeptidase; FUNCTIONS IN: transporter activity; INVOLVED IN: transport; LOCATED IN: chloroplast, nuclear pore; EXPRESSED IN: 16 plant structures; EXPRESSED DURING: 7 growth stages; CONTAINS InterPro DOMAIN/s: Peptidase S59, nucleoporin (InterPro:IPR007230); BEST Arabidopsis thaliana protein match is: Nucleoporin autopeptidase (TAIR:AT1G10390.2); Has 64429 Blast hits to 28580 protei…	0	1.08216	2.91356	2.90994	3.13317	1.97695	0	0	1.50184	1.81789	2.41701	1.00746	0	0	2.33037	3.28144	3.22477	2.81922
AT1G59870	ABCG36	ATP-binding cassette G36	ABC-2 and Plant PDR ABC-type transporter family protein	ATP binding cassette transporter. Localized to the plasma membrane in uninfected cells. In infected leaves, the protein concentrated at infection sites. Contributes to nonhost resistance to inappropriate pathogens that enter by direct penetration in a salicylic aciddependent manner. Required for mlo resistance. Has Cd transporter activity (Cd2+ extrusion pump) and contributes to heavy metal resis…	PENETRATION 3 (PEN3); FUNCTIONS IN: ATPase activity, coupled to transmembrane movement of substances, cadmium ion transmembrane transporter activity; INVOLVED IN: in 9 processes; LOCATED IN: mitochondrion, plasma membrane, chloroplast, membrane, chloroplast envelope; EXPRESSED IN: 29 plant structures; EXPRESSED DURING: 13 growth stages; CONTAINS InterPro DOMAIN/s: ATPase, AAA+ type, core (InterPr…	0	0	1.46859	1.8223	1.91705	0	0	0	0	1.16977	1.32566	0	0	0	0	1.66271	1.49776	1.03392
AT1G59910	x	x	Actin-binding FH2 (formin homology 2) family protein	x	Actin-binding FH2 (formin homology 2) family protein; FUNCTIONS IN: actin binding; INVOLVED IN: cellular component organization, actin cytoskeleton organization; LOCATED IN: plasma membrane; EXPRESSED IN: 24 plant structures; EXPRESSED DURING: 14 growth stages; CONTAINS InterPro DOMAIN/s: Actin-binding FH2/DRF autoregulatory (InterPro:IPR003104), Actin-binding FH2 (InterPro:IPR015425); BEST Arabi…	0	0	1.76344	1.30929	1.15804	0	0	0	0	0	0	0	0	0	1.03047	1.43711	0	0
AT1G59950	x	x	NAD(P)-linked oxidoreductase superfamily protein	x	NAD(P)-linked oxidoreductase superfamily protein; FUNCTIONS IN: oxidoreductase activity; INVOLVED IN: oxidation reduction; CONTAINS InterPro DOMAIN/s: Aldo/keto reductase (InterPro:IPR001395), Aldo/keto reductase subgroup (InterPro:IPR020471), Aldo/keto reductase, conserved site (InterPro:IPR018170); BEST Arabidopsis thaliana protein match is: NAD(P)-linked oxidoreductase superfamily protein (TAI…	1.79236	1.77389	0	4.55554	4.98187	3.50523	-2.97218	0	0	2.44007	2.95766	2.24978	0	-2.04907	0	3.04907	3.40095	4.32742
AT1G60095	x	x	Mannose-binding lectin superfamily protein	x	Mannose-binding lectin superfamily protein; CONTAINS InterPro DOMAIN/s: Mannose-binding lectin (InterPro:IPR001229); BEST Arabidopsis thaliana protein match is: Mannose-binding lectin superfamily protein (TAIR:AT1G60110.1); Has 1880 Blast hits to 685 proteins in 36 species: Archae - 0; Bacteria - 7; Metazoa - 0; Fungi - 0; Plants - 1871; Viruses - 0; Other Eukaryotes - 2 (source: NCBI BLink).	0	0	0	0	-1.14401	0	0	0	0	0	-1.36679	0	0	-1.03936	-1.16462	-1.74611	-1.51125	-1.18315
AT1G60590	x	x	Pectin lyase-like superfamily protein	x	Pectin lyase-like superfamily protein; FUNCTIONS IN: polygalacturonase activity; INVOLVED IN: carbohydrate metabolic process; EXPRESSED IN: 20 plant structures; EXPRESSED DURING: 10 growth stages; CONTAINS InterPro DOMAIN/s: Pectin lyase fold/virulence factor (InterPro:IPR011050), Pectin lyase fold (InterPro:IPR012334), Glycoside hydrolase, family 28 (InterPro:IPR000743), Parallel beta-helix repe…	-1.02105	0	0	-1.34644	-2.96117	0	0	0	0	0	-1.6342	-1.55735	0	0	-1.77105	-1.25724	0	0
AT1G60600	ABC4	ABERRANT CHLOROPLAST DEVELOPMENT 4	UbiA prenyltransferase family protein	Encodes a protein similar to 1,4-dihydroxy-2-naphthoic acid phytyltransferase involved in phylloquinone and plastoquinone biosynthesis. Mutants are pale green and heterotrophic with defects in photosynthetic electron transport.	ABERRANT CHLOROPLAST DEVELOPMENT 4 (ABC4); CONTAINS InterPro DOMAIN/s: UbiA prenyltransferase (InterPro:IPR000537), 1,4-dihydroxy-2-naphthoate phytyltransferase (InterPro:IPR011937); Has 2128 Blast hits to 2126 proteins in 766 species: Archae - 57; Bacteria - 1544; Metazoa - 40; Fungi - 0; Plants - 49; Viruses - 0; Other Eukaryotes - 438 (source: NCBI BLink).	0	0	0	-1.14454	-1.44858	-1.07712	0	0	0	0	0	0	0	0	0	0	0	-1.59666
AT1G60730	x	x	NAD(P)-linked oxidoreductase superfamily protein	x	NAD(P)-linked oxidoreductase superfamily protein; FUNCTIONS IN: oxidoreductase activity, aldo-keto reductase activity; INVOLVED IN: oxidation reduction; EXPRESSED IN: 7 plant structures; EXPRESSED DURING: LP.06 six leaves visible, LP.04 four leaves visible, 4 anthesis, petal differentiation and expansion stage; CONTAINS InterPro DOMAIN/s: Aldo/keto reductase (InterPro:IPR001395); BEST Arabidopsis…	0	0	1.68139	2.95225	3.12002	2.74479	-1.10955	0	0	1.27026	2.11949	1.9106	0	0	1.35243	2.45456	3.04314	3.34088
AT1G60870	MEE9	maternal effect embryo arrest 9	maternal effect embryo arrest 9	x	maternal effect embryo arrest 9 (MEE9); FUNCTIONS IN: molecular_function unknown; INVOLVED IN: embryo development ending in seed dormancy, pollen development; LOCATED IN: plasma membrane; EXPRESSED IN: 22 plant structures; EXPRESSED DURING: 13 growth stages; Has 165 Blast hits to 92 proteins in 39 species: Archae - 0; Bacteria - 18; Metazoa - 11; Fungi - 18; Plants - 26; Viruses - 81; Other Eukar…	0	0	0	0	0	0	0	0	0	0	0	0	0	-1.51264	-1.72803	-1.0907	0	0
AT1G60950	ATFD2	FERREDOXIN 2	2Fe-2S ferredoxin-like superfamily protein	encodes a major leaf ferredoxin	FED A; FUNCTIONS IN: electron carrier activity, iron-sulfur cluster binding, 2 iron, 2 sulfur cluster binding; INVOLVED IN: photosynthetic electron transport chain, response to light stimulus; LOCATED IN: chloroplast stroma, chloroplast; EXPRESSED IN: 22 plant structures; EXPRESSED DURING: 13 growth stages; CONTAINS InterPro DOMAIN/s: 2Fe-2S ferredoxin, iron-sulphur binding site (InterPro:IPR0060…	0	0	0	0	0	0	0	0	0	0	0	0	0	1.05547	1.38817	1.07726	0	0
AT1G61120	GES	GERANYLLINALOOL SYNTHASE	terpene synthase 04	Encodes a geranyllinalool synthase that produces a precursor to TMTT, a volatile plant defense C16-homoterpene. GES transcript levels rise in response to alamethicin, a fungal peptide mixture that damages membranes. This transcriptional response is blocked in JA biosynthetic and JA signaling mutants, but GES transcript levels still rise in response to alamethicin in mutants with salicylic acid an…	terpene synthase 04 (TPS04); CONTAINS InterPro DOMAIN/s: Terpene synthase, metal-binding domain (InterPro:IPR005630), Terpenoid synthase (InterPro:IPR008949), Terpenoid cylases/protein prenyltransferase alpha-alpha toroid (InterPro:IPR008930), Terpene synthase-like (InterPro:IPR001906); BEST Arabidopsis thaliana protein match is: Terpenoid cyclases/Protein prenyltransferases superfamily protein (…	2.57725	2.81305	1.25946	4.18288	4.33848	0	-3.14794	2.98684	0	-2.25052	-2.71001	-2.556	0	0	0	3.51677	2.83376	1.33849
AT1G61250	AtSCAMP1	NULL	secretory carrier 3	Encodes a putative secretory carrier membrane protein (SC3).	secretory carrier 3 (SC3); FUNCTIONS IN: transmembrane transporter activity; INVOLVED IN: protein transport; LOCATED IN: plasma membrane, membrane; EXPRESSED IN: leaf; CONTAINS InterPro DOMAIN/s: SCAMP (InterPro:IPR007273); BEST Arabidopsis thaliana protein match is: Secretory carrier membrane protein (SCAMP) family protein (TAIR:AT1G11180.1); Has 696 Blast hits to 694 proteins in 106 species: Ar…	0	0	0	0	0	0	0	0	0	0	0	0	0	0	0	1.08461	1.01245	0
AT1G61340	AtFBS1	NULL	F-box family protein	x	F-box family protein; CONTAINS InterPro DOMAIN/s: F-box domain, cyclin-like (InterPro:IPR001810); BEST Arabidopsis thaliana protein match is: F-box family protein (TAIR:AT4G05010.1); Has 91 Blast hits to 91 proteins in 14 species: Archae - 0; Bacteria - 0; Metazoa - 0; Fungi - 0; Plants - 91; Viruses - 0; Other Eukaryotes - 0 (source: NCBI BLink).	0	0	2.41989	1.6318	1.84541	0	0	1.89575	0	1.2023	1.97093	1.59396	0	1.00016	1.33811	2.49943	2.04034	2.82241
AT1G61360	x	x	S-locus lectin protein kinase family protein	x	S-locus lectin protein kinase family protein; FUNCTIONS IN: in 6 functions; INVOLVED IN: protein amino acid phosphorylation, recognition of pollen; LOCATED IN: endomembrane system; EXPRESSED IN: 21 plant structures; EXPRESSED DURING: 13 growth stages; CONTAINS InterPro DOMAIN/s: Curculin-like (mannose-binding) lectin (InterPro:IPR001480), Protein kinase, ATP binding site (InterPro:IPR017441), PAN…	0	0	1.27014	2.23809	2.44068	1.52126	0	0	0	1.24047	1.5749	0	0	0	1.08297	1.81541	1.98118	1.52364
AT1G61370	x	x	S-locus lectin protein kinase family protein	x	S-locus lectin protein kinase family protein; FUNCTIONS IN: in 6 functions; INVOLVED IN: protein amino acid phosphorylation, recognition of pollen; LOCATED IN: endomembrane system; EXPRESSED IN: 13 plant structures; EXPRESSED DURING: 4 anthesis, F mature embryo stage, petal differentiation and expansion stage, E expanded cotyledon stage, D bilateral stage; CONTAINS InterPro DOMAIN/s: Curculin-lik…	0	0	0	1.46918	1.45323	1.17849	0	0	0	0	0	0	0	0	0	1.09731	1.48628	1.48936
AT1G61380	LORE	ipooligosaccharide-specific reduced elicitation	S-domain-1 29	x	S-domain-1 29 (SD1-29); FUNCTIONS IN: carbohydrate binding, protein kinase activity, kinase activity; INVOLVED IN: protein amino acid autophosphorylation; LOCATED IN: endomembrane system; EXPRESSED IN: 23 plant structures; EXPRESSED DURING: 13 growth stages; CONTAINS InterPro DOMAIN/s: Curculin-like (mannose-binding) lectin (InterPro:IPR001480), PAN-2 domain (InterPro:IPR013227), Apple-like (Inte…	0	0	0	1.6385	1.71418	1.32616	0	0	0	0	0	0	0	0	0	0	1.03706	1.04479
AT1G61420	x	x	S-locus lectin protein kinase family protein	x	S-locus lectin protein kinase family protein; FUNCTIONS IN: in 6 functions; INVOLVED IN: protein amino acid phosphorylation, recognition of pollen; LOCATED IN: endomembrane system; EXPRESSED IN: 20 plant structures; EXPRESSED DURING: 11 growth stages; CONTAINS InterPro DOMAIN/s: Curculin-like (mannose-binding) lectin (InterPro:IPR001480), Apple-like (InterPro:IPR003609), PAN-2 domain (InterPro:IP…	0	0	0	2.25619	2.07937	1.11523	0	0	0	1.22782	1.16734	0	0	0	0	2.1009	1.95546	1.45567
AT1G61470	x	x	Polynucleotidyl transferase, ribonuclease H-like superfamily protein	x	Polynucleotidyl transferase, ribonuclease H-like superfamily protein; FUNCTIONS IN: ribonuclease activity, nucleic acid binding; INVOLVED IN: RNA modification; LOCATED IN: nucleus; CONTAINS InterPro DOMAIN/s: Ribonuclease CAF1 (InterPro:IPR006941), Polynucleotidyl transferase, ribonuclease H fold (InterPro:IPR012337); BEST Arabidopsis thaliana protein match is: Polynucleotidyl transferase, ribonu…	0	0	1.55426	0	0	0	0	2.28961	0	0	0	0	0	1.31901	0	1.60253	1.39058	0
AT1G61520	LHCA3	photosystem I light harvesting complex gene 3	photosystem I light harvesting complex gene 3	PSI type III chlorophyll a/b-binding protein (Lhca3*1)	photosystem I light harvesting complex gene 3 (LHCA3); FUNCTIONS IN: chlorophyll binding; INVOLVED IN: photosynthesis, light harvesting, photosynthesis; LOCATED IN: in 6 components; EXPRESSED IN: 24 plant structures; EXPRESSED DURING: 15 growth stages; CONTAINS InterPro DOMAIN/s: Chlorophyll A-B binding protein (InterPro:IPR001344); BEST Arabidopsis thaliana protein match is: photosystem I light …	0	-1.14245	0	-1.30396	-1.03579	-1.52018	0	0	0	0	0	0	0	0	0	0	-1.31487	-1.6275
AT1G61560	ATMLO6	MILDEW RESISTANCE LOCUS O 6	Seven transmembrane MLO family protein	A member of a large family of seven-transmembrane domain proteins specific to plants, homologs of the barley mildew resistance locus o (MLO) protein. The Arabidopsis genome contains 15 genes encoding MLO proteins, with localization in plasma membrane. Phylogenetic analysis revealed four clades of closely-related AtMLO genes. ATMLO6 belongs to the clade IV, with AtMLO2, AtMLO3 and AtMLO12. The gen…	MILDEW RESISTANCE LOCUS O 6 (MLO6); FUNCTIONS IN: calmodulin binding; INVOLVED IN: defense response to fungus, incompatible interaction, cell death, defense response; LOCATED IN: plasma membrane; EXPRESSED IN: 26 plant structures; EXPRESSED DURING: 8 growth stages; CONTAINS InterPro DOMAIN/s: Mlo-related protein (InterPro:IPR004326); BEST Arabidopsis thaliana protein match is: Seven transmembrane…	0	0	1.43365	2.47598	2.68672	1.65579	0	0	0	1.09565	1.38345	1.12392	0	0	1.48218	2.55401	2.72572	2.17666
AT1G61570	TIM13	translocase of the inner mitochondrial membrane 13	translocase of the inner mitochondrial membrane 13	Encodes a putative small zinc finger-like protein (TIM13); nucleus-encoded gene whose product is found in the mitochondrial inner membrane space.	translocase of the inner mitochondrial membrane 13 (TIM13); FUNCTIONS IN: copper ion binding, P-P-bond-hydrolysis-driven protein transmembrane transporter activity; INVOLVED IN: protein import into mitochondrial inner membrane, protein targeting to mitochondrion; LOCATED IN: mitochondrion, mitochondrial inner membrane, mitochondrial intermembrane space; EXPRESSED IN: 22 plant structures; EXPRESSE…	0	0	0	0	0	0	0	0	0	0	0	0	0	1.81312	2.22957	1.40885	0	0
AT1G61640	x	x	Protein kinase superfamily protein	x	Protein kinase superfamily protein; CONTAINS InterPro DOMAIN/s: ABC-1 (InterPro:IPR004147), Protein kinase-like domain (InterPro:IPR011009); BEST Arabidopsis thaliana protein match is: Protein kinase superfamily protein (TAIR:AT1G11390.1); Has 9331 Blast hits to 9278 proteins in 1808 species: Archae - 122; Bacteria - 4378; Metazoa - 406; Fungi - 512; Plants - 679; Viruses - 16; Other Eukaryotes -…	0	0	0	1.33695	1.61077	1.42801	0	0	0	0	1.5776	1.10559	0	0	0	1.24269	1.45069	1.705
AT1G61660	AtbHLH112	NULL	basic helix-loop-helix (bHLH) DNA-binding superfamily protein	x	basic helix-loop-helix (bHLH) DNA-binding superfamily protein; FUNCTIONS IN: DNA binding, sequence-specific DNA binding transcription factor activity; INVOLVED IN: regulation of transcription; LOCATED IN: nucleus; EXPRESSED IN: 22 plant structures; EXPRESSED DURING: 13 growth stages; CONTAINS InterPro DOMAIN/s: Helix-loop-helix DNA-binding domain (InterPro:IPR001092), Helix-loop-helix DNA-binding…	0	0	0	0	0	0	0	0	0	0	0	0	0	0	0	0	1.03689	1.05509
AT1G61667	x	x	Protein of unknown function, DUF538	x	Protein of unknown function, DUF538; FUNCTIONS IN: molecular_function unknown; INVOLVED IN: biological_process unknown; LOCATED IN: endomembrane system; EXPRESSED IN: 23 plant structures; EXPRESSED DURING: 13 growth stages; CONTAINS InterPro DOMAIN/s: Protein of unknown function DUF538 (InterPro:IPR007493); BEST Arabidopsis thaliana protein match is: Protein of unknown function, DUF538 (TAIR:AT5G…	0	1.18451	0	0	0	0	0	0	0	0	0	0	0	1.82701	1.75457	1.77415	0	0
AT1G61800	ATGPT2	ARABIDOPSIS GLUCOSE-6-PHOSPHATE/PHOSPHATE TRANSLOCATOR 2	glucose-6-phosphate/phosphate translocator 2	glucose6-Phosphate/phosphate transporter 2	glucose-6-phosphate/phosphate translocator 2 (GPT2); FUNCTIONS IN: antiporter activity, glucose-6-phosphate transmembrane transporter activity; INVOLVED IN: in 7 processes; LOCATED IN: plasma membrane; EXPRESSED IN: 16 plant structures; EXPRESSED DURING: 10 growth stages; CONTAINS InterPro DOMAIN/s: Tpt phosphate/phosphoenolpyruvate translocator (InterPro:IPR004696), Protein of unknown function D…	0	0	1.38299	2.52057	3.34935	1.82395	0	0	0	0	0	0	0	0	0	0	1.64902	2.93807
AT1G61810	BGLU45	beta-glucosidase 45	beta-glucosidase 45	x	beta-glucosidase 45 (BGLU45); FUNCTIONS IN: cation binding, hydrolase activity, hydrolyzing O-glycosyl compounds, catalytic activity; INVOLVED IN: lignin biosynthetic process; LOCATED IN: endomembrane system; EXPRESSED IN: 18 plant structures; EXPRESSED DURING: 9 growth stages; CONTAINS InterPro DOMAIN/s: Glycoside hydrolase, family 1 (InterPro:IPR001360), Glycoside hydrolase, family 1, active si…	0	0	1.31155	1.572	1.31536	1.05581	0	0	0	0	0	2.43096	0	0	0	0	2.00701	2.17901
AT1G61820	BGLU46	beta glucosidase 46	beta glucosidase 46	x	beta glucosidase 46 (BGLU46); FUNCTIONS IN: cation binding, hydrolase activity, hydrolyzing O-glycosyl compounds, catalytic activity; INVOLVED IN: lignin biosynthetic process; LOCATED IN: endomembrane system; EXPRESSED IN: 12 plant structures; EXPRESSED DURING: 4 anthesis, F mature embryo stage, petal differentiation and expansion stage, E expanded cotyledon stage, D bilateral stage; CONTAINS Int…	0	1.03121	1.03062	1.03974	0	0	0	0	0	0	0	0	0	0	0	0	0	0
AT1G61890	x	x	MATE efflux family protein	x	MATE efflux family protein; FUNCTIONS IN: antiporter activity, drug transmembrane transporter activity, transporter activity; INVOLVED IN: response to karrikin; LOCATED IN: membrane; EXPRESSED IN: 22 plant structures; EXPRESSED DURING: 13 growth stages; CONTAINS InterPro DOMAIN/s: Multi antimicrobial extrusion protein MatE (InterPro:IPR002528); BEST Arabidopsis thaliana protein match is: MATE eff…	0	1.61619	1.12406	0	0	0	0	0	0	0	0	0	0	0	0	0	0	0
AT1G62300	ATWRKY6	NULL	WRKY family transcription factor	Encodes a transcription factor WRKY6. Regulates Phosphate1 (Pho1) expression in response to low phosphate (Pi) stress.	WRKY6; CONTAINS InterPro DOMAIN/s: DNA-binding WRKY (InterPro:IPR003657); BEST Arabidopsis thaliana protein match is: WRKY family transcription factor (TAIR:AT4G04450.1); Has 3824 Blast hits to 3363 proteins in 295 species: Archae - 0; Bacteria - 33; Metazoa - 119; Fungi - 43; Plants - 3509; Viruses - 0; Other Eukaryotes - 120 (source: NCBI BLink).	0	0	1.59726	2.20544	2.17036	1.33584	0	0	0	0	0	0	0	0	0	1.43138	1.9254	1.67154
AT1G62422	x	x	x	x	unknown protein; EXPRESSED IN: 22 plant structures; EXPRESSED DURING: 13 growth stages; BEST Arabidopsis thaliana protein match is: unknown protein (TAIR:AT1G12020.1); Has 87 Blast hits to 86 proteins in 14 species: Archae - 0; Bacteria - 0; Metazoa - 0; Fungi - 0; Plants - 87; Viruses - 0; Other Eukaryotes - 0 (source: NCBI BLink).	0	0	1.08324	1.10371	1.07662	0	0	0	0	1.04265	0	0	0	0	1.02676	1.52419	1.31077	1.0398
AT1G62440	LRX2	leucine-rich repeat/extensin 2	leucine-rich repeat/extensin 2	encodes a paralog of LRX1 (LEUCINE-RICH REPEAT/EXTENSIN 1) which acts synergistically with LRX1 in root hair cell morphogenesis.	leucine-rich repeat/extensin 2 (LRX2); CONTAINS InterPro DOMAIN/s: Leucine-rich repeat-containing N-terminal domain, type 2 (InterPro:IPR013210), Leucine-rich repeat (InterPro:IPR001611); BEST Arabidopsis thaliana protein match is: leucine-rich repeat/extensin 1 (TAIR:AT1G12040.1); Has 394418 Blast hits to 112735 proteins in 3055 species: Archae - 811; Bacteria - 65245; Metazoa - 131456; Fungi - …	1.20601	1.13741	1.07694	0	0	0	0	0	0	0	0	0	0	-1.25257	-1.466	0	0	-1.67814
AT1G62500	x	x	Bifunctional inhibitor/lipid-transfer protein/seed storage 2S albumin superfamily protein	x	Bifunctional inhibitor/lipid-transfer protein/seed storage 2S albumin superfamily protein; FUNCTIONS IN: lipid binding; INVOLVED IN: lipid transport; LOCATED IN: endomembrane system; EXPRESSED IN: 17 plant structures; EXPRESSED DURING: 8 growth stages; CONTAINS InterPro DOMAIN/s: Bifunctional inhibitor/plant lipid transfer protein/seed storage (InterPro:IPR016140), Plant lipid transfer protein/se…	-1.83959	0	-1.59865	-1.58616	-2.42315	0	0	0	1.03685	0	0	0	-1.53069	0	0	0	1.01483	2.56322
AT1G62820	x	x	Calcium-binding EF-hand family protein	x	Calcium-binding EF-hand family protein; FUNCTIONS IN: calcium ion binding; INVOLVED IN: response to cold; LOCATED IN: nucleus; EXPRESSED IN: 25 plant structures; EXPRESSED DURING: 14 growth stages; CONTAINS InterPro DOMAIN/s: EF-Hand 1, calcium-binding site (InterPro:IPR018247), EF-HAND 2 (InterPro:IPR018249), EF-hand-like domain (InterPro:IPR011992), Calcium-binding EF-hand (InterPro:IPR002048),…	0	0	0	0	0	0	0	0	0	0	0	0	0	1.09679	1.53802	0	0	0
AT1G62980	ATEXP18	NULL	expansin A18	Alpha-expansin 18. Naming convention from the Expansin Working Group (Kende et al, 2004. Plant Mol Bio)	expansin A18 (EXPA18); INVOLVED IN: plant-type cell wall modification involved in multidimensional cell growth, unidimensional cell growth, plant-type cell wall loosening; LOCATED IN: endomembrane system, extracellular region; EXPRESSED IN: root hair, root; CONTAINS InterPro DOMAIN/s: Pollen allergen, N-terminal (InterPro:IPR014734), Rare lipoprotein A (InterPro:IPR005132), Pollen allergen/expans…	0	0	0	0	0	-1.49218	0	0	0	0	-1.70531	-1.70692	0	0	0	-1.20985	-2.218	-2.39222
AT1G63100	x	x	GRAS family transcription factor	x	GRAS family transcription factor; CONTAINS InterPro DOMAIN/s: Transcription factor GRAS (InterPro:IPR005202); BEST Arabidopsis thaliana protein match is: GRAS family transcription factor (TAIR:AT3G54220.1); Has 2506 Blast hits to 2453 proteins in 309 species: Archae - 0; Bacteria - 4; Metazoa - 16; Fungi - 0; Plants - 2441; Viruses - 0; Other Eukaryotes - 45 (source: NCBI BLink).	-1.24743	0	0	-1.11866	-1.30482	-1.09007	0	0	0	0	0	0	0	0	0	0	0	0
AT1G63180	UGE3	UDP-D-glucose/UDP-D-galactose 4-epimerase 3	UDP-D-glucose/UDP-D-galactose 4-epimerase 3	Encodes a protein with UDP-D-glucose 4-epimerase activity. Involved in pollen development.	UDP-D-glucose/UDP-D-galactose 4-epimerase 3 (UGE3); CONTAINS InterPro DOMAIN/s: NAD-dependent epimerase/dehydratase (InterPro:IPR001509), NAD(P)-binding domain (InterPro:IPR016040), UDP-glucose 4-epimerase (InterPro:IPR005886); BEST Arabidopsis thaliana protein match is: UDP-D-glucose/UDP-D-galactose 4-epimerase 1 (TAIR:AT1G12780.1); Has 41147 Blast hits to 41136 proteins in 2978 species: Archae …	0	0	0	0	0	0	0	0	0	0	0	0	0	0	1.00921	1.15742	0	0
AT1G63260	TET10	tetraspanin10	tetraspanin10	Member of TETRASPANIN family	tetraspanin10 (TET10); INVOLVED IN: aging; LOCATED IN: endomembrane system, integral to membrane; EXPRESSED IN: 22 plant structures; EXPRESSED DURING: 13 growth stages; CONTAINS InterPro DOMAIN/s: Tetraspanin (InterPro:IPR018499), Tetraspanin, subgroup (InterPro:IPR000301); BEST Arabidopsis thaliana protein match is: tetraspanin3 (TAIR:AT3G45600.1); Has 817 Blast hits to 814 proteins in 84 specie…	0	0	0	0	0	0	0	0	0	0	0	0	0	1.35221	1.17252	1.04657	0	0
AT1G63530	x	x	x	x	BEST Arabidopsis thaliana protein match is: hydroxyproline-rich glycoprotein family protein (TAIR:AT1G63540.1); Has 10212 Blast hits to 4024 proteins in 434 species: Archae - 1; Bacteria - 1259; Metazoa - 3608; Fungi - 2247; Plants - 291; Viruses - 90; Other Eukaryotes - 2716 (source: NCBI BLink).	0	1.5522	3.85938	4.79052	5.16233	2.64186	0	1.14184	1.73658	2.11839	2.81204	1.88168	0	0	3.48778	5.42397	5.25166	4.07081
AT1G63720	x	x	x	x	BEST Arabidopsis thaliana protein match is: hydroxyproline-rich glycoprotein family protein (TAIR:AT5G52430.1); Has 490 Blast hits to 394 proteins in 96 species: Archae - 0; Bacteria - 2; Metazoa - 132; Fungi - 88; Plants - 175; Viruses - 14; Other Eukaryotes - 79 (source: NCBI BLink).	0	0	1.0812	1.50582	2.17187	1.23368	0	0	0	0	1.24163	1.27085	0	0	0	1.44434	2.17878	1.80773
AT1G63750	x	x	Disease resistance protein (TIR-NBS-LRR class) family	x	Disease resistance protein (TIR-NBS-LRR class) family; FUNCTIONS IN: nucleoside-triphosphatase activity, nucleotide binding, ATP binding; INVOLVED IN: defense response, apoptosis; EXPRESSED IN: 7 plant structures; EXPRESSED DURING: 7 growth stages; CONTAINS InterPro DOMAIN/s: ATPase, AAA+ type, core (InterPro:IPR003593), NB-ARC (InterPro:IPR002182), Leucine-rich repeat (InterPro:IPR001611), Disea…	0	0	1.50585	1.20849	1.40587	0	0	0	0	0	0	0	0	0	0	1.19259	0	0
AT1G63830	x	x	PLAC8 family protein	x	PLAC8 family protein; LOCATED IN: plasma membrane, membrane; EXPRESSED IN: 24 plant structures; EXPRESSED DURING: 15 growth stages; CONTAINS InterPro DOMAIN/s: Protein of unknown function Cys-rich (InterPro:IPR006461); BEST Arabidopsis thaliana protein match is: PLAC8 family protein (TAIR:AT5G41390.1); Has 476 Blast hits to 386 proteins in 125 species: Archae - 0; Bacteria - 22; Metazoa - 109; Fu…	0	0	0	1.3141	1.4538	0	0	0	0	0	1.22078	0	0	0	1.13183	1.72541	1.13545	0
AT1G63840	x	x	RING/U-box superfamily protein	x	RING/U-box superfamily protein; FUNCTIONS IN: zinc ion binding; INVOLVED IN: response to abscisic acid stimulus; LOCATED IN: endomembrane system; EXPRESSED IN: 22 plant structures; EXPRESSED DURING: 13 growth stages; CONTAINS InterPro DOMAIN/s: Zinc finger, RING-type (InterPro:IPR001841), Zinc finger, C3HC4 RING-type (InterPro:IPR018957); BEST Arabidopsis thaliana protein match is: RING/U-box sup…	0	0	1.25139	1.2647	1.08475	0	0	0	0	0	0	0	0	0	1.80647	1.95644	1.58773	1.23646
AT1G63860	x	x	Disease resistance protein (TIR-NBS-LRR class) family	x	Disease resistance protein (TIR-NBS-LRR class) family; FUNCTIONS IN: transmembrane receptor activity, ATP binding; INVOLVED IN: signal transduction, defense response, apoptosis, innate immune response; LOCATED IN: intrinsic to membrane; CONTAINS InterPro DOMAIN/s: NB-ARC (InterPro:IPR002182), Leucine-rich repeat (InterPro:IPR001611), Disease resistance protein (InterPro:IPR000767), Toll-Interleuk…	0	0	1.36187	1.15208	1.35498	0	0	0	0	0	0	1.19016	0	0	0	1.69546	0	1.07974
AT1G64065	x	x	Late embryogenesis abundant (LEA) hydroxyproline-rich glycoprotein family	x	Late embryogenesis abundant (LEA) hydroxyproline-rich glycoprotein family; CONTAINS InterPro DOMAIN/s: Late embryogenesis abundant protein, group 2 (InterPro:IPR004864); BEST Arabidopsis thaliana protein match is: Late embryogenesis abundant (LEA) hydroxyproline-rich glycoprotein family (TAIR:AT2G46150.1); Has 35333 Blast hits to 34131 proteins in 2444 species: Archae - 798; Bacteria - 22429; Met…	0	0	3.04666	2.60928	3.1702	1.44799	0	1.78926	1.87487	2.04384	2.04203	1.03116	0	0	2.41323	3.06227	2.51389	2.20556
AT1G64150	x	x	Uncharacterized protein family (UPF0016)	x	Uncharacterized protein family (UPF0016); LOCATED IN: chloroplast, membrane; EXPRESSED IN: 22 plant structures; EXPRESSED DURING: 13 growth stages; CONTAINS InterPro DOMAIN/s: Uncharacterised protein family UPF0016 (InterPro:IPR001727); BEST Arabidopsis thaliana protein match is: Uncharacterized protein family (UPF0016) (TAIR:AT4G13590.1); Has 1632 Blast hits to 1475 proteins in 546 species: Arch…	0	0	0	0	-1.31017	-1.19546	0	0	0	0	0	0	0	0	0	0	0	-1.10501
AT1G64160	AtDIR5	NULL	Disease resistance-responsive (dirigent-like protein) family protein	x	Disease resistance-responsive (dirigent-like protein) family protein; FUNCTIONS IN: molecular_function unknown; INVOLVED IN: lignan biosynthetic process, defense response; LOCATED IN: endomembrane system; EXPRESSED IN: petal, hypocotyl, root; EXPRESSED DURING: petal differentiation and expansion stage; CONTAINS InterPro DOMAIN/s: Plant disease resistance response protein (InterPro:IPR004265); BES…	3.03407	2.63335	1.6379	1.12734	2.09312	2.1039	0	0	1.18799	1.47757	3.49305	1.44618	0	0	1.12931	1.2959	3.12113	2.45617
AT1G64450	x	x	Glycine-rich protein family	x	Glycine-rich protein family; BEST Arabidopsis thaliana protein match is: Late embryogenesis abundant (LEA) hydroxyproline-rich glycoprotein family (TAIR:AT4G23930.1); Has 61689 Blast hits to 17372 proteins in 1170 species: Archae - 25; Bacteria - 6104; Metazoa - 45491; Fungi - 2077; Plants - 2819; Viruses - 1028; Other Eukaryotes - 4145 (source: NCBI BLink).	0	0	0	0	-1.49377	0	0	0	0	0	0	0	0	0	-1.19714	-1.22764	0	0
AT1G64500	x	x	Glutaredoxin family protein	x	Glutaredoxin family protein; FUNCTIONS IN: electron carrier activity, protein disulfide oxidoreductase activity; INVOLVED IN: N-terminal protein myristoylation, cell redox homeostasis; LOCATED IN: cellular_component unknown; EXPRESSED IN: 22 plant structures; EXPRESSED DURING: 13 growth stages; CONTAINS InterPro DOMAIN/s: Thioredoxin fold (InterPro:IPR012335), Glutaredoxin (InterPro:IPR002109), T…	0	0	0	0	0	0	0	0	0	0	-1.17416	0	0	-1.56088	-1.48985	0	0	0
AT1G64590	x	x	NAD(P)-binding Rossmann-fold superfamily protein	x	NAD(P)-binding Rossmann-fold superfamily protein; FUNCTIONS IN: oxidoreductase activity, binding, catalytic activity; INVOLVED IN: oxidation reduction, metabolic process; EXPRESSED IN: 20 plant structures; EXPRESSED DURING: 12 growth stages; CONTAINS InterPro DOMAIN/s: NAD(P)-binding domain (InterPro:IPR016040), Glucose/ribitol dehydrogenase (InterPro:IPR002347), Short-chain dehydrogenase/reducta…	1.0806	0	0	1.27795	1.85949	1.57422	1.02754	0	0	0	0	0	0	1.06618	0	0	0	0
AT1G64660	ATMGL	methionine gamma-lyase	methionine gamma-lyase	Encodes a functional methionine gamma-lyase, a cytosolic enzyme catalyzes the degradation of methionine into methanethiol, alpha-ketobutyrate and ammonia. The catabolism of excess methionine is important to methionine homeostasis.	methionine gamma-lyase (MGL); CONTAINS InterPro DOMAIN/s: Pyridoxal phosphate-dependent transferase, major domain (InterPro:IPR015424), Cys/Met metabolism, pyridoxal phosphate-dependent enzyme (InterPro:IPR000277), Pyridoxal phosphate-dependent transferase, major region, subdomain 1 (InterPro:IPR015421), Pyridoxal phosphate-dependent transferase, major region, subdomain 2 (InterPro:IPR015422); BE…	0	0	1.42814	0	1.90201	1.01286	0	0	0	0	0	1.08542	0	0	1.41799	2.03404	1.98404	1.89093
AT1G64710	x	x	GroES-like zinc-binding dehydrogenase family protein	x	GroES-like zinc-binding dehydrogenase family protein; FUNCTIONS IN: oxidoreductase activity, zinc ion binding; INVOLVED IN: oxidation reduction; EXPRESSED IN: 17 plant structures; EXPRESSED DURING: 13 growth stages; CONTAINS InterPro DOMAIN/s: GroES-like (InterPro:IPR011032), Alcohol dehydrogenase GroES-like (InterPro:IPR013154), Alcohol dehydrogenase, zinc-containing, conserved site (InterPro:IP…	0	0	1.66467	1.91163	1.61803	0	0	0	1.65904	1.32402	1.43496	0	0	0	1.2219	1.63069	1.44691	1.30083
AT1G64770	NDF2	NDH-dependent cyclic electron flow 1	NDH-dependent cyclic electron flow 1	encodes a novel subunit of the chloroplast NAD(P)H dehydrogenase complex, involved in cyclic electron flow around photosystem I to produce ATP.	NDH-dependent cyclic electron flow 1 (NDF2); FUNCTIONS IN: carbohydrate binding, catalytic activity; INVOLVED IN: photosynthetic electron transport in photosystem I; LOCATED IN: chloroplast thylakoid membrane, chloroplast, NAD(P)H dehydrogenase complex (plastoquinone); EXPRESSED IN: 21 plant structures; EXPRESSED DURING: 13 growth stages; CONTAINS InterPro DOMAIN/s: Glycoside hydrolase-type carbo…	0	0	0	0	0	0	0	0	0	0	-1.0063	0	0	-1.39759	-1.18288	0	0	0
AT1G64900	CYP89	NULL	cytochrome P450, family 89, subfamily A, polypeptide 2	Encodes cytochrome P450 (CYP89A2).	cytochrome P450, family 89, subfamily A, polypeptide 2 (CYP89A2); FUNCTIONS IN: electron carrier activity, monooxygenase activity, iron ion binding, oxygen binding, heme binding; INVOLVED IN: oxidation reduction; EXPRESSED IN: 20 plant structures; EXPRESSED DURING: 13 growth stages; CONTAINS InterPro DOMAIN/s: Cytochrome P450 (InterPro:IPR001128), Cytochrome P450, conserved site (InterPro:IPR0179…	0	0	0	0	0	1.69728	-1.21172	0	0	0	0	0	0	-1.5482	0	0	1.47178	2.05601
AT1G65060	4CL3	4-coumarate:CoA ligase 3	4-coumarate:CoA ligase 3	encodes an isoform of 4-coumarate:CoA ligase (4CL), which is involved in the last step of the general phenylpropanoid pathway. mRNA levels are not induced in response to wounding or to fungal infection by P. parasitica. mRNA is expressed in flowers, to a lesser degree in mature leaves and siliques and marginally in seedling roots and bolting stems of mature plants. The catalytic efficiency was in…	4-coumarate:CoA ligase 3 (4CL3); CONTAINS InterPro DOMAIN/s: AMP-binding, conserved site (InterPro:IPR020845), AMP-dependent synthetase/ligase (InterPro:IPR000873); BEST Arabidopsis thaliana protein match is: 4-coumarate:CoA ligase 2 (TAIR:AT3G21240.1); Has 85516 Blast hits to 77968 proteins in 3765 species: Archae - 1155; Bacteria - 54010; Metazoa - 3516; Fungi - 4668; Plants - 2834; Viruses - 1…	0	0	0	-1.36293	-2.02553	0	0	0	0	0	-2.15114	-1.09804	0	0	0	-1.00369	0	0
AT1G65240	x	x	Eukaryotic aspartyl protease family protein	x	Eukaryotic aspartyl protease family protein; FUNCTIONS IN: aspartic-type endopeptidase activity; INVOLVED IN: proteolysis; LOCATED IN: anchored to plasma membrane, plasma membrane, anchored to membrane; EXPRESSED IN: 10 plant structures; EXPRESSED DURING: L mature pollen stage, M germinated pollen stage, 4 anthesis, C globular stage, petal differentiation and expansion stage; CONTAINS InterPro DO…	0	0	1.02306	1.75839	2.40161	1.6082	0	0	0	0	1.71786	1.18255	0	0	0	1.529	1.13443	1.23141
AT1G65310	ATXTH17	XYLOGLUCAN ENDOTRANSGLUCOSYLASE/HYDROLASE 17	xyloglucan endotransglucosylase/hydrolase 17	Encodes a xyloglucan endotransglucosylase/hydrolase with only only the endotransglucosylase (XET; EC 2.4.1.207) activity towards xyloglucan and non-detectable endohydrolytic (XEH; EC 3.2.1.151) activity. Expressed in the mature or basal regions of both the main and lateral roots, but not in the tip of these roots where cell division occurs.	xyloglucan endotransglucosylase/hydrolase 17 (XTH17); CONTAINS InterPro DOMAIN/s: Xyloglucan endotransglucosylase/hydrolase (InterPro:IPR016455), Beta-glucanase (InterPro:IPR008264), Xyloglucan endo-transglycosylase, C-terminal (InterPro:IPR010713), Concanavalin A-like lectin/glucanase, subgroup (InterPro:IPR013320), Glycoside hydrolase, family 16, active site (InterPro:IPR008263), Concanavalin A…	0	1.2313	1.70964	0	0	-1.29394	0	0	0	0	0	0	0	0	0	0	-1.27082	-1.48977
AT1G65390	ATPP2-A5	phloem protein 2 A5	phloem protein 2 A5	x	phloem protein 2 A5 (PP2-A5); FUNCTIONS IN: carbohydrate binding; INVOLVED IN: signal transduction, defense response, innate immune response; LOCATED IN: intrinsic to membrane, chloroplast; EXPRESSED IN: 21 plant structures; EXPRESSED DURING: 12 growth stages; CONTAINS InterPro DOMAIN/s: Toll-Interleukin receptor (InterPro:IPR000157); BEST Arabidopsis thaliana protein match is: phloem protein 2-A…	0	0	1.85449	2.63764	3.14328	2.22272	0	0	0	2.09351	2.36049	1.29443	0	0	1.24648	3.47035	2.44244	2.6913
AT1G65490	x	x	x	x	unknown protein; FUNCTIONS IN: molecular_function unknown; INVOLVED IN: biological_process unknown; LOCATED IN: endomembrane system; EXPRESSED IN: 22 plant structures; EXPRESSED DURING: 13 growth stages; BEST Arabidopsis thaliana protein match is: unknown protein (TAIR:AT1G65486.1); Has 23 Blast hits to 23 proteins in 2 species: Archae - 0; Bacteria - 0; Metazoa - 0; Fungi - 0; Plants - 23; Virus…	0	0	0	0	0	0	0	0	0	0	0	0	0	0	1.6844	2.08378	1.57164	0
AT1G65500	x	x	x	x	unknown protein; FUNCTIONS IN: molecular_function unknown; INVOLVED IN: biological_process unknown; LOCATED IN: endomembrane system; EXPRESSED IN: 14 plant structures; EXPRESSED DURING: 9 growth stages; BEST Arabidopsis thaliana protein match is: unknown protein (TAIR:AT1G65486.1); Has 23 Blast hits to 23 proteins in 2 species: Archae - 0; Bacteria - 0; Metazoa - 0; Fungi - 0; Plants - 23; Viruse…	0	0	0	1.45063	1.17026	0	-2.31585	1.0278	0	0	-2.32675	-1.23444	0	0	1.92578	0	1.01374	1.98621
AT1G65720	x	x	x	x	unknown protein; FUNCTIONS IN: molecular_function unknown; INVOLVED IN: biological_process unknown; LOCATED IN: endomembrane system; EXPRESSED IN: 24 plant structures; EXPRESSED DURING: 15 growth stages; Has 44 Blast hits to 44 proteins in 14 species: Archae - 0; Bacteria - 0; Metazoa - 0; Fungi - 0; Plants - 44; Viruses - 0; Other Eukaryotes - 0 (source: NCBI BLink).	0	0	0	0	0	0	0	0	0	0	0	0	0	1.1687	1.26777	0	0	0
AT1G65820	x	x	microsomal glutathione s-transferase, putative	x	microsomal glutathione s-transferase, putative; FUNCTIONS IN: glutathione transferase activity; INVOLVED IN: biological_process unknown; LOCATED IN: endoplasmic reticulum, vacuole, membrane; EXPRESSED IN: 23 plant structures; EXPRESSED DURING: 14 growth stages; CONTAINS InterPro DOMAIN/s: Membrane-associated, eicosanoid/glutathione metabolism (MAPEG) protein (InterPro:IPR001129); Has 397 Blast hi…	0	0	0	0	0	0	0	0	0	0	0	0	0	1.26894	1.4446	0	0	0
AT1G65970	TPX2	thioredoxin-dependent peroxidase 2	thioredoxin-dependent peroxidase 2	thioredoxin-dependent peroxidase 2	thioredoxin-dependent peroxidase 2 (TPX2); FUNCTIONS IN: oxidoreductase activity, antioxidant activity; INVOLVED IN: cell redox homeostasis; LOCATED IN: cellular_component unknown; EXPRESSED IN: leaf; CONTAINS InterPro DOMAIN/s: Thioredoxin fold (InterPro:IPR012335), Thioredoxin-like (InterPro:IPR017936), Thioredoxin-like fold (InterPro:IPR012336), Redoxin (InterPro:IPR013740); BEST Arabidopsis t…	1.39492	0	0	1.01604	1.90712	1.25782	0	0	0	0	1.32807	1.68615	1.14546	0	1.284	1.81853	2.71	2.58526
AT1G65985	x	x	Plant protein of unknown function (DUF247)	x	Plant protein of unknown function (DUF247); FUNCTIONS IN: molecular_function unknown; INVOLVED IN: biological_process unknown; LOCATED IN: plasma membrane; CONTAINS InterPro DOMAIN/s: Protein of unknown function DUF247, plant (InterPro:IPR004158); BEST Arabidopsis thaliana protein match is: Plant protein of unknown function (DUF247) (TAIR:AT1G67150.2); Has 989 Blast hits to 918 proteins in 19 spe…	0	0	0	0	0	0	0	0	0	0	-1.22071	0	0	0	0	0	-1.13676	-1.34166
AT1G66090	x	x	Disease resistance protein (TIR-NBS class)	x	Disease resistance protein (TIR-NBS class); FUNCTIONS IN: transmembrane receptor activity, nucleoside-triphosphatase activity, nucleotide binding, ATP binding; INVOLVED IN: signal transduction, defense response, apoptosis, innate immune response; LOCATED IN: intrinsic to membrane, chloroplast; EXPRESSED IN: 22 plant structures; EXPRESSED DURING: 10 growth stages; CONTAINS InterPro DOMAIN/s: ATPas…	0	0	2.80786	2.6521	2.67778	0	0	1.9553	2.54247	1.81688	1.33836	1.56136	0	0	1.58283	2.44191	1.96908	1.81568
AT1G66160	ATCMPG1	NULL	CYS, MET, PRO, and GLY protein 1	x	CYS, MET, PRO, and GLY protein 1 (CMPG1); FUNCTIONS IN: ubiquitin-protein ligase activity, binding; INVOLVED IN: response to chitin; LOCATED IN: ubiquitin ligase complex; EXPRESSED IN: 18 plant structures; EXPRESSED DURING: 9 growth stages; CONTAINS InterPro DOMAIN/s: U box domain (InterPro:IPR003613), Armadillo-type fold (InterPro:IPR016024); BEST Arabidopsis thaliana protein match is: ARM repea…	0	0	2.05254	2.24135	2.57214	1.44995	0	0	1.37012	1.23154	0	0	0	0	1.19565	1.9275	1.26579	1.06239
AT1G66200	ATGSR2	glutamine synthase clone F11	glutamine synthase clone F11	encodes a cytosolic glutamate synthetase, this enzyme has low affinity with substrate ammonium	glutamine synthase clone F11 (GSR2); FUNCTIONS IN: glutamate-ammonia ligase activity, copper ion binding; INVOLVED IN: nitrate assimilation, response to fructose stimulus, response to salt stress, response to sucrose stimulus, response to glucose stimulus; LOCATED IN: cytosol, cytosolic ribosome, apoplast, vacuole, chloroplast envelope; EXPRESSED IN: 24 plant structures; EXPRESSED DURING: 14 grow…	0	0	0	0	-1.10453	0	0	0	0	0	0	0	0	0	0	0	-1.11679	-1.08552
AT1G66270	BGLU21	NULL	Glycosyl hydrolase superfamily protein	x	BGLU21; FUNCTIONS IN: beta-glucosidase activity, hydrolase activity, hydrolyzing O-glycosyl compounds; INVOLVED IN: cellular response to phosphate starvation, response to salt stress, cellular response to cold, cellular response to salt stress, response to osmotic stress; LOCATED IN: vacuole, membrane; EXPRESSED IN: root, callus, leaf; EXPRESSED DURING: seedling growth; CONTAINS InterPro DOMAIN/s…	0	0	0	0	-1.13991	-1.35701	0	0	0	0	0	-1.0996	-1.04166	0	0	-1.25868	-1.23828	-1.88668
AT1G66430	x	x	pfkB-like carbohydrate kinase family protein	x	pfkB-like carbohydrate kinase family protein; FUNCTIONS IN: kinase activity, ribokinase activity; INVOLVED IN: D-ribose metabolic process, acetate fermentation, sucrose biosynthetic process, sucrose catabolic process, using beta-fructofuranosidase; LOCATED IN: chloroplast, chloroplast stroma; EXPRESSED IN: 22 plant structures; EXPRESSED DURING: 14 growth stages; CONTAINS InterPro DOMAIN/s: Carboh…	-1.08326	0	0	-1.08454	-1.56813	0	0	0	0	0	0	0	0	0	0	0	0	0
AT1G66480	x	x	plastid movement impaired 2	Involved in chloroplast avoidance movement under intermediate and high light intensities	plastid movement impaired 2 (PMI2); FUNCTIONS IN: molecular_function unknown; INVOLVED IN: response to blue light, N-terminal protein myristoylation, chloroplast avoidance movement; LOCATED IN: plasma membrane; EXPRESSED IN: 17 plant structures; EXPRESSED DURING: 9 growth stages; BEST Arabidopsis thaliana protein match is: unknown protein (TAIR:AT5G37840.1); Has 100 Blast hits to 100 proteins in …	0	0	0	0	0	1.11867	0	0	0	0	0	0	0	0	0	0	1.11898	1.33283
AT1G66500	x	x	Pre-mRNA cleavage complex II	x	Pre-mRNA cleavage complex II; FUNCTIONS IN: zinc ion binding; INVOLVED IN: biological_process unknown; LOCATED IN: intracellular; EXPRESSED IN: male gametophyte, pollen tube; EXPRESSED DURING: L mature pollen stage, M germinated pollen stage; CONTAINS InterPro DOMAIN/s: Zinc finger, C2H2-type (InterPro:IPR007087); BEST Arabidopsis thaliana protein match is: Pre-mRNA cleavage complex II (TAIR:AT5G…	0	0	1.67861	1.26941	1.09916	1.34275	0	0	0	0	0	0	0	0	0	0	0	1.02232
AT1G66580	RPL10C	ribosomal protein L10 C	senescence associated gene 24; (RJ) RPL10C	x	senescence associated gene 24 (SAG24); FUNCTIONS IN: structural constituent of ribosome; INVOLVED IN: response to UV-B; translation; LOCATED IN: cytosolic ribosome; ribosome; cytosolic large ribosomal subunit; plasma membrane; vacuole; EXPRESSED IN: 25 plant structures; EXPRESSED DURING: 15 growth stages; CONTAINS InterPro DOMAIN/s: Ribosomal protein L10e (InterPro:IPR001197); Ribosomal protein L…	0	0	0	0	0	0	0	0	0	0	0	0	0	0	0	1.23132	1.5055	1.48326
AT1G66590	ATCOX19-1	A. THALIANA CYTOCHROME C OXIDASE 19-1	cytochrome c oxidase 19-1	x	cytochrome c oxidase 19-1 (COX19-1); CONTAINS InterPro DOMAIN/s: CHCH (InterPro:IPR010625); BEST Arabidopsis thaliana protein match is: cytochrome c oxidase 19-2 (TAIR:AT1G69750.1); Has 290 Blast hits to 290 proteins in 159 species: Archae - 0; Bacteria - 0; Metazoa - 77; Fungi - 106; Plants - 52; Viruses - 0; Other Eukaryotes - 55 (source: NCBI BLink).	0	0	0	1.10435	1.1869	1.14326	0	0	0	0	1.10503	0	1.27833	2.53066	1.83613	2.13949	1.84907	0
AT1G66600	ABO3	ABA overly sensitive mutant 3	ABA overly sensitive mutant 3	A member of WRKY Transcription Factor; Group III. Involved in the regulation of plant responses to ABA and drought stress.	ABA overly sensitive mutant 3 (ABO3); CONTAINS InterPro DOMAIN/s: DNA-binding WRKY (InterPro:IPR003657); BEST Arabidopsis thaliana protein match is: WRKY DNA-binding protein 64 (TAIR:AT1G66560.1); Has 3139 Blast hits to 2726 proteins in 156 species: Archae - 0; Bacteria - 0; Metazoa - 0; Fungi - 0; Plants - 3128; Viruses - 0; Other Eukaryotes - 11 (source: NCBI BLink).	0	1.24329	1.90978	3.48492	2.92553	2.25063	-2.22154	0	1.14109	1.56427	1.17392	1.68807	0	0	2.54511	3.13247	3.45289	3.70265
AT1G66680	AR401	NULL	S-adenosyl-L-methionine-dependent methyltransferases superfamily protein	unknown function	AR401; LOCATED IN: cytosol, nucleus; EXPRESSED IN: 25 plant structures; EXPRESSED DURING: 15 growth stages; CONTAINS InterPro DOMAIN/s: Methyltransferase type 12 (InterPro:IPR013217); BEST Arabidopsis thaliana protein match is: S-adenosyl-L-methionine-dependent methyltransferases superfamily protein (TAIR:AT3G60910.1); Has 1054 Blast hits to 1053 proteins in 391 species: Archae - 16; Bacteria - 3…	0	0	0	0	0	0	0	0	0	0	0	0	0	0	1.12435	1.12661	1.12336	0
AT1G66700	PXMT1	NULL	S-adenosyl-L-methionine-dependent methyltransferases superfamily protein	A member of the Arabidopsis SABATH methyltransferase gene family. Encodes PXMT1, a methyltransferase that methylates 1,7-paraxanthine.	PXMT1; CONTAINS InterPro DOMAIN/s: SAM dependent carboxyl methyltransferase (InterPro:IPR005299); BEST Arabidopsis thaliana protein match is: S-adenosyl-L-methionine-dependent methyltransferases superfamily protein (TAIR:AT1G66690.1); Has 857 Blast hits to 852 proteins in 114 species: Archae - 0; Bacteria - 51; Metazoa - 9; Fungi - 5; Plants - 706; Viruses - 0; Other Eukaryotes - 86 (source: NCBI…	0	1.44292	0	3.37991	3.43488	3.14989	0	0	0	1.31521	1.88127	2.41692	0	0	0	2.22209	2.89145	3.74911
AT1G66760	x	x	MATE efflux family protein	x	MATE efflux family protein; FUNCTIONS IN: antiporter activity, drug transmembrane transporter activity, transporter activity; INVOLVED IN: response to wounding; LOCATED IN: membrane; EXPRESSED IN: 17 plant structures; EXPRESSED DURING: 11 growth stages; CONTAINS InterPro DOMAIN/s: MATE family transporter related protein (InterPro:IPR015521), Multi antimicrobial extrusion protein MatE (InterPro:IP…	0	0	0	0	0	1.27311	0	0	0	0	0	0	0	0	0	1.81068	2.37001	2.32682
AT1G66800	x	x	NAD(P)-binding Rossmann-fold superfamily protein	similar to Eucalyptus gunnii alcohol dehydrogenase of unknown physiological function (GI:1143445), apple tree, PIR:T16995; NOT a cinnamyl-alcohol dehydrogenase	NAD(P)-binding Rossmann-fold superfamily protein; FUNCTIONS IN: alcohol dehydrogenase (NAD) activity, cinnamyl-alcohol dehydrogenase activity; INVOLVED IN: lignin biosynthetic process, cellular metabolic process, metabolic process; LOCATED IN: cellular_component unknown; EXPRESSED IN: sperm cell, hypocotyl, root, pollen tube; CONTAINS InterPro DOMAIN/s: NAD-dependent epimerase/dehydratase (InterP…	2.2279	2.36732	1.96136	2.43083	1.42969	0	0	0	0	-1.08037	-2.1222	-2.20246	0	0	0	0	0	-2.70469
AT1G66840	PMI2	plastid movement impaired 2	Plant protein of unknown function (DUF827)	Encodes a coiled-coil protein WEB2 (weak chloroplast movement under blue light 2, also named PMI2/plastid movement impaired 2). Involved in chloroplast avoidance movement under intermediate and high light intensities. WEB2, together with another coiled-coil protein WEB1 (AT2G26570), maintains the chloroplast photorelocation movement velocity.	Plant protein of unknown function (DUF827); CONTAINS InterPro DOMAIN/s: Protein of unknown function DUF827, plant (InterPro:IPR008545); BEST Arabidopsis thaliana protein match is: Plant protein of unknown function (DUF827) (TAIR:AT5G38150.1); Has 84275 Blast hits to 48824 proteins in 2535 species: Archae - 1385; Bacteria - 13811; Metazoa - 38158; Fungi - 6970; Plants - 4830; Viruses - 207; Other …	0	0	0	0	0	0	0	0	0	0	0	0	0	-1.61912	-1.34134	0	0	0
AT1G66920	x	x	Protein kinase superfamily protein	x	Protein kinase superfamily protein; FUNCTIONS IN: protein serine/threonine kinase activity, protein kinase activity, kinase activity, ATP binding; INVOLVED IN: protein amino acid phosphorylation; LOCATED IN: endomembrane system; CONTAINS InterPro DOMAIN/s: Protein kinase, ATP binding site (InterPro:IPR017441), Protein kinase, catalytic domain (InterPro:IPR000719), Serine-threonine/tyrosine-protei…	0	0	0	2.53183	2.0789	1.24879	-1.29787	0	0	0	0	0	0	0	0	1.68775	1.18213	0
AT1G67040	TRM22	TON1 Recruiting Motif 22	x	x	unknown protein; FUNCTIONS IN: molecular_function unknown; INVOLVED IN: biological_process unknown; LOCATED IN: cellular_component unknown; EXPRESSED IN: 20 plant structures; EXPRESSED DURING: 11 growth stages; BEST Arabidopsis thaliana protein match is: unknown protein (TAIR:AT5G26910.3); Has 89 Blast hits to 84 proteins in 15 species: Archae - 0; Bacteria - 0; Metazoa - 5; Fungi - 2; Plants - 8…	-1.02746	0	0	-1.14501	-1.76456	0	0	0	0	0	0	0	0	0	0	0	0	0
AT1G67250	x	x	Proteasome maturation factor UMP1	x	Proteasome maturation factor UMP1; CONTAINS InterPro DOMAIN/s: Proteasome maturation factor UMP1 (InterPro:IPR008012); BEST Arabidopsis thaliana protein match is: acclimation of photosynthesis to environment (TAIR:AT5G38660.2); Has 220 Blast hits to 220 proteins in 80 species: Archae - 0; Bacteria - 0; Metazoa - 106; Fungi - 2; Plants - 90; Viruses - 0; Other Eukaryotes - 22 (source: NCBI BLink).	0	0	0	0	0	0	0	0	0	0	0	0	0	1.51139	1.55598	0	0	0
AT1G67280	x	x	Glyoxalase/Bleomycin resistance protein/Dioxygenase superfamily protein	x	Glyoxalase/Bleomycin resistance protein/Dioxygenase superfamily protein; FUNCTIONS IN: lactoylglutathione lyase activity, metal ion binding; INVOLVED IN: response to cold, carbohydrate metabolic process; LOCATED IN: thylakoid, thylakoid lumen, stromule, chloroplast, chloroplast stroma; EXPRESSED IN: 24 plant structures; EXPRESSED DURING: 15 growth stages; CONTAINS InterPro DOMAIN/s: Glyoxalase I …	0	0	0	0	0	0	0	0	0	0	0	0	0	-1.38508	-1.3655	-1.02523	0	0
AT1G67330	x	x	Protein of unknown function (DUF579)	x	Protein of unknown function (DUF579); FUNCTIONS IN: molecular_function unknown; INVOLVED IN: biological_process unknown; LOCATED IN: endomembrane system; EXPRESSED IN: 8 plant structures; EXPRESSED DURING: LP.06 six leaves visible, LP.04 four leaves visible, LP.10 ten leaves visible, 4 leaf senescence stage; CONTAINS InterPro DOMAIN/s: Protein of unknown function DUF579 (InterPro:IPR021148), Cons…	0	0	0	0	-1.3003	-1.16706	0	0	0	0	-1.29775	0	0	0	0	-1.2049	-1.50823	-1.37217
AT1G67470	x	x	Protein kinase superfamily protein	x	Protein kinase superfamily protein; FUNCTIONS IN: protein kinase activity, kinase activity, ATP binding; INVOLVED IN: protein amino acid phosphorylation; LOCATED IN: cellular_component unknown; EXPRESSED IN: 20 plant structures; EXPRESSED DURING: 13 growth stages; CONTAINS InterPro DOMAIN/s: Protein kinase, catalytic domain (InterPro:IPR000719), Serine/threonine-protein kinase-like domain (InterP…	0	0	1.63938	1.85078	1.67055	0	0	0	0	0	0	0	0	0	0	1.87686	1.08576	0
AT1G67520	x	x	lectin protein kinase family protein	x	lectin protein kinase family protein; FUNCTIONS IN: in 6 functions; INVOLVED IN: protein amino acid phosphorylation; LOCATED IN: endomembrane system; CONTAINS InterPro DOMAIN/s: Curculin-like (mannose-binding) lectin (InterPro:IPR001480), PAN-2 domain (InterPro:IPR013227), Apple-like (InterPro:IPR003609), Serine/threonine-protein kinase domain (InterPro:IPR002290), Serine/threonine-protein kinase…	0	0	0	1.2823	1.25278	0	0	0	0	0	0	0	0	0	0	0	1.18385	1.49454
AT1G67740	PSBY	photosystem II BY	photosystem II BY	PsbY precursor (psbY) mRNA. This single nuclear gene is imported into the chloroplasts where it is processed into two integral membrane proteins with identical topology (PsbY-1 and PsbY-2). The protein appears to bind manganese but its role is not well understood.	photosystem II BY (PSBY); FUNCTIONS IN: manganese ion binding; INVOLVED IN: photosynthesis; LOCATED IN: chloroplast stromal thylakoid, chloroplast thylakoid membrane, chloroplast photosystem II, photosystem II; EXPRESSED IN: 22 plant structures; EXPRESSED DURING: 14 growth stages; CONTAINS InterPro DOMAIN/s: Photosystem II protein PsbY (InterPro:IPR009388); Has 135 Blast hits to 91 proteins in 24…	0	0	0	-1.10966	-1.14096	-1.02648	0	0	0	0	0	0	0	0	-1.06105	0	-1.0006	-1.20738
AT1G67800	x	x	Copine (Calcium-dependent phospholipid-binding protein) family	x	Copine (Calcium-dependent phospholipid-binding protein) family; FUNCTIONS IN: zinc ion binding; INVOLVED IN: N-terminal protein myristoylation; EXPRESSED IN: 19 plant structures; EXPRESSED DURING: 10 growth stages; CONTAINS InterPro DOMAIN/s: Zinc finger, RING-type (InterPro:IPR001841), Copine (InterPro:IPR010734), von Willebrand factor, type A (InterPro:IPR002035); BEST Arabidopsis thaliana prot…	0	0	0	1.40489	1.48236	1.23297	0	0	0	0	1.04128	0	0	0	0	1.17099	1.47579	1.60963
AT1G67810	SUFE2	sulfur E2	sulfur E2	Encodes a protein capable of stimulating the cysteine desulfurase activity of CpNifS (AT1G08490) in vitro. SufE2:GFP localizes to the chloroplasts where it is likely to play a role in iron-sulfur cluster assembly. Transcript levels for this gene are high in the pollen relative to other organs based on RT-PCR analysis.	sulfur E2 (SUFE2); CONTAINS InterPro DOMAIN/s: Fe-S metabolism associated SufE (InterPro:IPR003808); BEST Arabidopsis thaliana protein match is: quinolinate synthase (TAIR:AT5G50210.1); Has 2361 Blast hits to 2361 proteins in 734 species: Archae - 2; Bacteria - 1651; Metazoa - 0; Fungi - 0; Plants - 86; Viruses - 0; Other Eukaryotes - 622 (source: NCBI BLink).	0	0	1.01257	2.12958	2.32347	1.63902	-1.24244	0	0	1.41673	1.694	1.64903	0	0	1.28577	2.21359	2.19838	2.58899
AT1G67850	x	x	Protein of unknown function (DUF707)	x	Protein of unknown function (DUF707); CONTAINS InterPro DOMAIN/s: Protein of unknown function DUF707 (InterPro:IPR007877); BEST Arabidopsis thaliana protein match is: Protein of unknown function (DUF707) (TAIR:AT1G13000.2); Has 324 Blast hits to 323 proteins in 26 species: Archae - 0; Bacteria - 13; Metazoa - 0; Fungi - 0; Plants - 305; Viruses - 0; Other Eukaryotes - 6 (source: NCBI BLink).	0	0	0	0	0	0	0	0	0	0	0	0	0	0	0	0	1.07457	1.25363
AT1G67870	x	x	glycine-rich protein	x	glycine-rich protein; Has 8710 Blast hits to 3981 proteins in 499 species: Archae - 16; Bacteria - 1349; Metazoa - 4702; Fungi - 419; Plants - 500; Viruses - 11; Other Eukaryotes - 1713 (source: NCBI BLink).	0	0	0	0	0	0	0	0	0	0	0	0	0	-1.2572	-1.21457	0	0	0
AT1G67980	CCOAMT	caffeoyl-CoA 3-O-methyltransferase	caffeoyl-CoA 3-O-methyltransferase	Encodes S-adenosyl-L-methionine: transcaffeoyl Coenzyme A 3-O-methyltransferase.	caffeoyl-CoA 3-O-methyltransferase (CCOAMT); CONTAINS InterPro DOMAIN/s: O-methyltransferase, family 3 (InterPro:IPR002935); BEST Arabidopsis thaliana protein match is: S-adenosyl-L-methionine-dependent methyltransferases superfamily protein (TAIR:AT1G67990.1); Has 30201 Blast hits to 17322 proteins in 780 species: Archae - 12; Bacteria - 1396; Metazoa - 17338; Fungi - 3422; Plants - 5037; Viruse…	1.04407	0	1.26457	3.11365	4.1945	2.19714	0	0	1.10588	1.30609	1.91399	2.10439	0	0	0	1.79908	2.62389	3.62606
AT1G68070	x	x	Zinc finger, C3HC4 type (RING finger) family protein	x	Zinc finger, C3HC4 type (RING finger) family protein; FUNCTIONS IN: zinc ion binding; LOCATED IN: plasma membrane; EXPRESSED IN: 23 plant structures; EXPRESSED DURING: 13 growth stages; CONTAINS InterPro DOMAIN/s: Zinc finger, RING-type (InterPro:IPR001841), Zinc finger, C3HC4 RING-type (InterPro:IPR018957); BEST Arabidopsis thaliana protein match is: RING-finger protein for embryogenesis (TAIR:A…	0	0	0	0	0	0	0	0	0	0	0	0	0	1.33058	1.32073	0	0	0
AT1G68190	BBX27	B-box domain protein 27	B-box zinc finger family protein	x	B-box zinc finger family protein; FUNCTIONS IN: sequence-specific DNA binding transcription factor activity, zinc ion binding; INVOLVED IN: regulation of transcription; LOCATED IN: endomembrane system, intracellular; EXPRESSED IN: 14 plant structures; EXPRESSED DURING: 8 growth stages; CONTAINS InterPro DOMAIN/s: Zinc finger, B-box (InterPro:IPR000315); BEST Arabidopsis thaliana protein match is:…	0	-1.03809	0	-1.5864	-1.56233	-1.17912	0	0	0	0	0	0	0	0	0	0	-1.17521	-1.23418
AT1G68330	x	x	x	x	unknown protein; BEST Arabidopsis thaliana protein match is: unknown protein (TAIR:AT1G48780.1); Has 155 Blast hits to 147 proteins in 23 species: Archae - 0; Bacteria - 0; Metazoa - 19; Fungi - 3; Plants - 126; Viruses - 0; Other Eukaryotes - 7 (source: NCBI BLink).	0	0	1.26043	1.82779	2.18173	1.66444	0	0	0	1.29664	1.71793	0	0	0	0	1.89532	2.12216	1.78159
AT1G68340	x	x	Protein of unknown function (DUF1639)	x	Protein of unknown function (DUF1639); CONTAINS InterPro DOMAIN/s: Protein of unknown function DUF1639 (InterPro:IPR012438); BEST Arabidopsis thaliana protein match is: Protein of unknown function (DUF1639) (TAIR:AT1G25370.1); Has 250 Blast hits to 250 proteins in 17 species: Archae - 0; Bacteria - 2; Metazoa - 2; Fungi - 0; Plants - 246; Viruses - 0; Other Eukaryotes - 0 (source: NCBI BLink).	0	0	1.04936	0	1.09573	0	0	0	0	0	0	0	0	0	0	0	1.08848	1.1233
AT1G68390	x	x	Core-2/I-branching beta-1,6-N-acetylglucosaminyltransferase family protein	x	Core-2/I-branching beta-1,6-N-acetylglucosaminyltransferase family protein; CONTAINS InterPro DOMAIN/s: Core-2/I-Branching enzyme (InterPro:IPR021141); BEST Arabidopsis thaliana protein match is: Core-2/I-branching beta-1,6-N-acetylglucosaminyltransferase family protein (TAIR:AT1G68380.1); Has 622 Blast hits to 618 proteins in 34 species: Archae - 0; Bacteria - 10; Metazoa - 12; Fungi - 1; Plants…	0	0	2.14264	3.9717	3.40824	3.0406	0	0	1.09574	2.51053	2.69814	1.68302	0	0	1.82068	3.99164	3.56817	3.95182
AT1G68410	x	x	Protein phosphatase 2C family protein	x	Protein phosphatase 2C family protein; FUNCTIONS IN: protein serine/threonine phosphatase activity, catalytic activity; INVOLVED IN: biological_process unknown; LOCATED IN: cellular_component unknown; EXPRESSED IN: 22 plant structures; EXPRESSED DURING: 12 growth stages; CONTAINS InterPro DOMAIN/s: Protein phosphatase 2C-related (InterPro:IPR001932), Protein phosphatase 2C (InterPro:IPR015655), P…	0	0	1.34092	1.31865	1.67944	0	0	0	0	0	0	0	0	0	0	0	0	0
AT1G68530	AtCUT1	NULL	3-ketoacyl-CoA synthase 6	Encodes KCS6, a member of the 3-ketoacyl-CoA synthase family involved in the biosynthesis of VLCFA (very long chain fatty acids).	3-ketoacyl-CoA synthase 6 (KCS6); FUNCTIONS IN: transferase activity, transferring acyl groups other than amino-acyl groups, catalytic activity; INVOLVED IN: in 7 processes; LOCATED IN: endoplasmic reticulum; EXPRESSED IN: 29 plant structures; EXPRESSED DURING: 13 growth stages; CONTAINS InterPro DOMAIN/s: Thiolase-like (InterPro:IPR016039), Very-long-chain 3-ketoacyl-CoA synthase (InterPro:IPR01…	0	-1.12178	0	0	0	0	0	0	0	0	0	0	0	0	-1.13531	0	-1.1382	-1.12314
AT1G68560	ATXYL1	ALPHA-XYLOSIDASE 1	alpha-xylosidase 1	Encodes a bifunctional alpha-l-arabinofuranosidase/beta-d-xylosidase that belongs to family 3 of glycoside hydrolases.	alpha-xylosidase 1 (XYL1); FUNCTIONS IN: xyloglucan 1,6-alpha-xylosidase activity, xylan 1,4-beta-xylosidase activity, alpha-N-arabinofuranosidase activity, hydrolase activity, hydrolyzing O-glycosyl compounds; INVOLVED IN: response to cadmium ion, xylan catabolic process, xyloglucan metabolic process; LOCATED IN: apoplast, cell wall, chloroplast, plant-type cell wall; EXPRESSED IN: 26 plant stru…	0	0	0	0	0	0	0	0	0	0	0	0	0	0	0	-1.10033	-1.05327	0
AT1G68585	x	x	x	x	unknown protein; Has 23 Blast hits to 23 proteins in 6 species: Archae - 0; Bacteria - 0; Metazoa - 0; Fungi - 0; Plants - 23; Viruses - 0; Other Eukaryotes - 0 (source: NCBI BLink).	0	0	0	0	0	0	0	0	0	0	0	0	0	1.69333	1.50325	1.10906	0	0
AT1G68600	x	x	Aluminium activated malate transporter family protein	x	Aluminium activated malate transporter family protein; INVOLVED IN: response to aluminum ion; LOCATED IN: cellular_component unknown; EXPRESSED IN: 21 plant structures; EXPRESSED DURING: 12 growth stages; CONTAINS InterPro DOMAIN/s: Malate transporter, aliminium toerance (InterPro:IPR020966); BEST Arabidopsis thaliana protein match is: Aluminium activated malate transporter family protein (TAIR:A…	0	0	0	0	0	0	0	0	0	0	0	0	0	0	0	0	-1.2829	-1.24925
AT1G68620	x	x	alpha/beta-Hydrolases superfamily protein	x	alpha/beta-Hydrolases superfamily protein; FUNCTIONS IN: hydrolase activity; INVOLVED IN: metabolic process; LOCATED IN: cellular_component unknown; EXPRESSED IN: 11 plant structures; EXPRESSED DURING: LP.06 six leaves visible, LP.04 four leaves visible, 4 anthesis, C globular stage, petal differentiation and expansion stage; CONTAINS InterPro DOMAIN/s: Lipase, GDXG, active site (InterPro:IPR0021…	0	2.06154	1.77684	4.12892	2.95509	1.64999	0	0	1.17272	0	0	0	0	1.66948	2.73213	3.43417	3.13753	3.0356
AT1G68670	x	x	myb-like transcription factor family protein	x	myb-like transcription factor family protein; CONTAINS InterPro DOMAIN/s: Homeodomain-like (InterPro:IPR009057), Myb, DNA-binding (InterPro:IPR014778), HTH transcriptional regulator, Myb-type, DNA-binding (InterPro:IPR017930), Myb-like DNA-binding domain, SHAQKYF class (InterPro:IPR006447), Homeodomain-related (InterPro:IPR012287); BEST Arabidopsis thaliana protein match is: myb-like transcriptio…	0	0	1.14275	0	0	0	0	0	0	0	0	0	0	0	1.48875	1.56689	1.06336	0
AT1G68690	AtPERK9	proline-rich extensin-like receptor kinase 9	Protein kinase superfamily protein	x	Protein kinase superfamily protein; FUNCTIONS IN: protein serine/threonine kinase activity, protein kinase activity, ATP binding; INVOLVED IN: protein amino acid phosphorylation; LOCATED IN: chloroplast; EXPRESSED IN: 13 plant structures; EXPRESSED DURING: LP.06 six leaves visible, LP.04 four leaves visible, 4 anthesis, petal differentiation and expansion stage; CONTAINS InterPro DOMAIN/s: Protei…	0	0	1.33829	1.30209	1.75916	1.04343	0	0	0	0	0	0	0	0	0	1.08527	1.65493	1.28489
AT1G68780	x	x	RNI-like superfamily protein	x	RNI-like superfamily protein; INVOLVED IN: signal transduction; LOCATED IN: endomembrane system; EXPRESSED IN: 18 plant structures; EXPRESSED DURING: 12 growth stages; CONTAINS InterPro DOMAIN/s: Leucine-rich repeat (InterPro:IPR001611); BEST Arabidopsis thaliana protein match is: Leucine-rich repeat (LRR) family protein (TAIR:AT3G25670.1); Has 76880 Blast hits to 27020 proteins in 1013 species: …	0	0	0	0	-1.71358	-1.38259	0	0	0	0	0	-1.00117	0	0	-1.15833	0	0	-1.02791
AT1G68840	AtRAV2	NULL	related to ABI3/VP1 2	Rav2 is part of a complex that has been named `regulator of the (H+)-ATPase of the vacuolar and endosomal membranes' (RAVE)	related to ABI3/VP1 2 (RAV2); FUNCTIONS IN: transcription repressor activity, DNA binding, sequence-specific DNA binding transcription factor activity; INVOLVED IN: regulation of transcription, DNA-dependent; LOCATED IN: chloroplast; EXPRESSED IN: 12 plant structures; EXPRESSED DURING: 8 growth stages; CONTAINS InterPro DOMAIN/s: DNA-binding, integrase-type (InterPro:IPR016177), Transcriptional f…	0	0	1.4768	1.09858	1.44163	0	0	0	1.04399	1.18886	1.18932	0	0	1.59818	2.0478	2.38147	1.49129	0
AT1G69040	ACR4	ACT domain repeat 4	ACT domain repeat 4	ACT-domain containing protein involved in feedback regulation of amino acid metabolism	ACT domain repeat 4 (ACR4); FUNCTIONS IN: amino acid binding; INVOLVED IN: regulation of cellular amino acid metabolic process, response to cytokinin stimulus; LOCATED IN: cytosol; EXPRESSED IN: 22 plant structures; EXPRESSED DURING: 13 growth stages; CONTAINS InterPro DOMAIN/s: Amino acid-binding ACT (InterPro:IPR002912); BEST Arabidopsis thaliana protein match is: ACT domain repeat 5 (TAIR:AT2G…	0	0	0	-1.04817	-1.413	-1.27415	0	0	0	0	0	0	0	0	0	-1.00667	-1.29099	-1.52391
AT1G69270	AtRPK1	NULL	receptor-like protein kinase 1	RPK1 is a leucine-rich receptor-like kinase located in the plasma membrane which is upregulated by abscisic acid, dehydration, high salt, low temperature, but not by other plant hormones. RPK1 knock-out and antisense plants show an ABA-insensitive phenotype. RPK1 plays a role in ABA-controlled cell proliferation and is a regulator of the ABA signal transduction pathway. Overexpression of the LRR …	receptor-like protein kinase 1 (RPK1); CONTAINS InterPro DOMAIN/s: Protein kinase, ATP binding site (InterPro:IPR017441), Protein kinase, catalytic domain (InterPro:IPR000719), Leucine-rich repeat-containing N-terminal domain, type 2 (InterPro:IPR013210), Serine/threonine-protein kinase-like domain (InterPro:IPR017442), Protein kinase-like domain (InterPro:IPR011009), Serine/threonine-protein kin…	0	0	0	0	1.19229	0	0	0	0	0	0	0	0	1.01873	1.25029	1.57451	0	1.09923
AT1G69410	ATELF5A-3	EUKARYOTIC ELONGATION FACTOR 5A-3	eukaryotic elongation factor 5A-3	Encodes eIF5A-2, a putative eukaryotic translation initiation factor. There are three eIF5A coding genes in Arabidopsis: eIF5A-1/At1g13950, eIF5A-2/At1g26630 and eIF5A-3/At1g69410.	eukaryotic elongation factor 5A-3 (ELF5A-3); FUNCTIONS IN: ribosome binding, RNA binding, translation elongation factor activity, translation initiation factor activity; INVOLVED IN: translational initiation, translational frameshifting, positive regulation of translational termination, peptidyl-lysine modification to hypusine, positive regulation of translational elongation; LOCATED IN: cellular…	0	0	0	1.40483	1.34523	0	0	0	0	0	0	0	0	0	1.66809	1.72118	1.53701	1.19874
AT1G69530	AT-EXP1	NULL	expansin A1	Member of Alpha-Expansin Gene Family. Naming convention from the Expansin Working Group (Kende et al, Plant Mol Bio). Involved in the formation of nematode-induced syncytia in roots of Arabidopsis thaliana.	expansin A1 (EXPA1); CONTAINS InterPro DOMAIN/s: Pollen allergen, N-terminal (InterPro:IPR014734), Rare lipoprotein A (InterPro:IPR005132), Pollen allergen/expansin, C-terminal (InterPro:IPR007117), Barwin-related endoglucanase (InterPro:IPR009009), Expansin (InterPro:IPR002963), Expansin/Lol pI (InterPro:IPR007118), Expansin 45, endoglucanase-like (InterPro:IPR007112); BEST Arabidopsis thaliana …	0	0	0	-1.12229	-1.70136	0	0	0	0	0	0	0	0	-1.27291	-1.69531	-1.94441	-1.41629	-1.07206
AT1G69620	RPL34	ribosomal protein L34	ribosomal protein L34; (RJ) RPL34B	putative 60S ribosomal protein L34	ribosomal protein L34 (RPL34); FUNCTIONS IN: structural constituent of ribosome; INVOLVED IN: translation; ribosome biogenesis; LOCATED IN: ribosome; cytosolic large ribosomal subunit; plasma membrane; large ribosomal subunit; membrane; EXPRESSED IN: 24 plant structures; EXPRESSED DURING: 13 growth stages; CONTAINS InterPro DOMAIN/s: Ribosomal protein L34e; conserved site (InterPro:IPR018065); Ri…	0	0	0	0	0	0	0	0	0	0	0	0	0	1.32019	1.40169	0	0	0
AT1G69680	x	x	Mog1/PsbP/DUF1795-like photosystem II reaction center PsbP family protein	x	Mog1/PsbP/DUF1795-like photosystem II reaction center PsbP family protein; CONTAINS InterPro DOMAIN/s: Mog1/PsbP/DUF1795, alpha/beta/alpha sandwich (InterPro:IPR016124), Ran-interacting Mog1 protein (InterPro:IPR007681), Mog1/PsbP, alpha/beta/alpha sandwich (InterPro:IPR016123); Has 275 Blast hits to 275 proteins in 139 species: Archae - 0; Bacteria - 0; Metazoa - 62; Fungi - 115; Plants - 49; Vi…	0	0	2.09098	1.93503	2.2541	1.18588	0	0	0	1.33935	1.55675	0	0	1.00125	2.69432	3.28554	2.43938	1.99555
AT1G69750	ATCOX19-2	A. THALIANA CYTOCHROME C OXIDASE 19-2	cytochrome c oxidase 19-2	x	cytochrome c oxidase 19-2 (COX19-2); CONTAINS InterPro DOMAIN/s: CHCH (InterPro:IPR010625); BEST Arabidopsis thaliana protein match is: cytochrome c oxidase 19-1 (TAIR:AT1G66590.1); Has 290 Blast hits to 290 proteins in 159 species: Archae - 0; Bacteria - 0; Metazoa - 77; Fungi - 106; Plants - 52; Viruses - 0; Other Eukaryotes - 55 (source: NCBI BLink).	0	0	0	1.34292	0	0	0	0	0	0	0	0	0	0	1.04448	1.09643	1.16514	1.99666
AT1G69790	x	x	Protein kinase superfamily protein	x	Protein kinase superfamily protein; FUNCTIONS IN: protein serine/threonine kinase activity, protein kinase activity, kinase activity, ATP binding; INVOLVED IN: protein amino acid phosphorylation; LOCATED IN: chloroplast; EXPRESSED IN: 13 plant structures; EXPRESSED DURING: 6 growth stages; CONTAINS InterPro DOMAIN/s: Protein kinase, ATP binding site (InterPro:IPR017441), Protein kinase, catalytic…	1.44909	1.36415	1.98693	2.06308	2.55896	1.96196	0	0	0	1.29149	1.49113	1.05084	0	0	1.33721	2.05754	2.21959	2.03276
AT1G69830	AMY3	alpha-amylase-like 3	alpha-amylase-like 3	Encodes a plastid-localized &#945;-amylase. Expression is reduced in the SEX4 mutant. Loss of function mutations show normal diurnal pattern of starch accumulation/degradation. Expression follows circadian rhythms.	alpha-amylase-like 3 (AMY3); FUNCTIONS IN: alpha-amylase activity; INVOLVED IN: circadian rhythm, starch catabolic process; LOCATED IN: chloroplast stroma, chloroplast; EXPRESSED IN: 24 plant structures; EXPRESSED DURING: 13 growth stages; CONTAINS InterPro DOMAIN/s: Glycoside hydrolase, catalytic core (InterPro:IPR017853), Glycoside hydrolase, subgroup, catalytic core (InterPro:IPR013781), Glyco…	0	0	0	0	0	-1.25653	0	0	0	0	0	0	0	0	0	-1.28865	-1.91012	-1.76011
AT1G69870	AtNPF2.13	NULL	nitrate transporter 1.7	Encodes a low affinity nitrate transporter NRT1.7. Expressed in phloem. Responsible for source-to-sink remobilization of nitrate.	nitrate transporter 1.7 (NRT1.7); FUNCTIONS IN: low affinity nitrate transmembrane transporter activity, transporter activity; INVOLVED IN: oligopeptide transport, response to salt stress, nitrate transport, low affinity nitrate transport; LOCATED IN: plasma membrane, membrane; EXPRESSED IN: 23 plant structures; EXPRESSED DURING: 13 growth stages; CONTAINS InterPro DOMAIN/s: Oligopeptide transpor…	0	0	1.14709	1.52708	1.62315	0	0	0	0	0	0	0	0	0	0	1.14227	0	0
AT1G69890	x	x	Protein of unknown function (DUF569)	x	CONTAINS InterPro DOMAIN/s: Protein of unknown function DUF569 (InterPro:IPR007679), Actin cross-linking (InterPro:IPR008999); BEST Arabidopsis thaliana protein match is: Actin cross-linking protein (TAIR:AT1G27100.1); Has 237 Blast hits to 216 proteins in 14 species: Archae - 0; Bacteria - 0; Metazoa - 0; Fungi - 0; Plants - 237; Viruses - 0; Other Eukaryotes - 0 (source: NCBI BLink).	1.07718	0	2.30139	2.03375	3.09342	1.34436	0	0	1.16774	1.70737	1.74577	1.22676	0	1.92135	2.52138	2.98727	1.82441	1.82672
AT1G69900	x	x	Actin cross-linking protein	x	Actin cross-linking protein; CONTAINS InterPro DOMAIN/s: Protein of unknown function DUF569 (InterPro:IPR007679), Actin cross-linking (InterPro:IPR008999); BEST Arabidopsis thaliana protein match is: Actin cross-linking protein (TAIR:AT1G27100.1); Has 330 Blast hits to 179 proteins in 14 species: Archae - 0; Bacteria - 0; Metazoa - 0; Fungi - 0; Plants - 330; Viruses - 0; Other Eukaryotes - 0 (so…	0	0	1.97716	1.06221	1.31464	0	0	0	0	0	0	0	0	0	0	0	0	0
AT1G69920	ATGSTU12	ARABIDOPSIS THALIANA GLUTATHIONE S-TRANSFERASE TAU 12	glutathione S-transferase TAU 12	Encodes glutathione transferase belonging to the tau class of GSTs. Naming convention according to Wagner et al. (2002).	glutathione S-transferase TAU 12 (GSTU12); CONTAINS InterPro DOMAIN/s: Thioredoxin fold (InterPro:IPR012335), Glutathione S-transferase, C-terminal-like (InterPro:IPR010987), Glutathione S-transferase/chloride channel, C-terminal (InterPro:IPR017933), Thioredoxin-like fold (InterPro:IPR012336), Glutathione S-transferase, N-terminal (InterPro:IPR004045); BEST Arabidopsis thaliana protein match is:…	0	1.45759	2.85141	4.20391	4.70617	3.51606	0	0	1.45258	2.81558	3.42405	2.21708	0	0	1.34976	3.43255	5.18186	4.91742
AT1G69930	ATGSTU11	glutathione S-transferase TAU 11	glutathione S-transferase TAU 11	Encodes glutathione transferase belonging to the tau class of GSTs. Naming convention according to Wagner et al. (2002).	glutathione S-transferase TAU 11 (GSTU11); CONTAINS InterPro DOMAIN/s: Thioredoxin fold (InterPro:IPR012335), Glutathione S-transferase, C-terminal-like (InterPro:IPR010987), Glutathione S-transferase/chloride channel, C-terminal (InterPro:IPR017933), Glutathione S-transferase, N-terminal (InterPro:IPR004045), Thioredoxin-like fold (InterPro:IPR012336); BEST Arabidopsis thaliana protein match is:…	0	2.21888	3.62081	5.14899	5.25122	4.44128	0	1.90634	0	1.10294	1.61796	1.23521	0	0	1.55788	3.30892	4.16231	4.85078
AT1G70140	ATFH8	formin 8	formin 8	Encodes a group I formin. Binds to F-actin barbed ends. Has severing actin filaments activity. Binds profilin. Involved in the initiation and tip growth of root hairs through regulation of actin cytoskeleton.	formin 8 (FH8); FUNCTIONS IN: actin binding, profilin binding, actin filament binding; INVOLVED IN: actin nucleation, cell tip growth; LOCATED IN: cell-cell junction, plasma membrane; EXPRESSED IN: 17 plant structures; EXPRESSED DURING: 7 growth stages; CONTAINS InterPro DOMAIN/s: Actin-binding FH2/DRF autoregulatory (InterPro:IPR003104), Actin-binding FH2 (InterPro:IPR015425); BEST Arabidopsis t…	0	0	1.02434	1.34392	1.36479	0	0	0	0	0	0	0	0	0	0	0	0	0
AT1G70310	SPDS2	spermidine synthase 2	spermidine synthase 2	Spermidine synthase.	spermidine synthase 2 (SPDS2); FUNCTIONS IN: spermidine synthase activity; INVOLVED IN: spermidine biosynthetic process; LOCATED IN: plasma membrane; EXPRESSED IN: 25 plant structures; EXPRESSED DURING: 13 growth stages; CONTAINS InterPro DOMAIN/s: Spermine synthase (InterPro:IPR001045); BEST Arabidopsis thaliana protein match is: spermidine synthase 1 (TAIR:AT1G23820.1); Has 5357 Blast hits to 5…	0	0	0	0	0	0	0	0	0	0	0	0	0	1.00557	1.0813	0	0	0
AT1G70420	x	x	Protein of unknown function (DUF1645)	x	Protein of unknown function (DUF1645); CONTAINS InterPro DOMAIN/s: Protein of unknown function DUF1645 (InterPro:IPR012442); BEST Arabidopsis thaliana protein match is: Protein of unknown function (DUF1645) (TAIR:AT1G23710.1); Has 179 Blast hits to 179 proteins in 22 species: Archae - 0; Bacteria - 0; Metazoa - 9; Fungi - 0; Plants - 162; Viruses - 0; Other Eukaryotes - 8 (source: NCBI BLink).	1.25616	0	2.95501	2.78581	2.78765	1.31818	0	1.24777	2.19449	2.33781	2.49153	1.0891	0	1.16726	2.89491	3.40194	2.69758	2.07946
AT1G70460	AtPERK13	proline-rich extensin-like receptor kinase 13	root hair specific 10	x	root hair specific 10 (RHS10); FUNCTIONS IN: protein serine/threonine kinase activity, protein kinase activity, ATP binding; INVOLVED IN: protein amino acid phosphorylation; LOCATED IN: membrane; EXPRESSED IN: root hair, root; CONTAINS InterPro DOMAIN/s: Protein kinase, ATP binding site (InterPro:IPR017441), Protein kinase, catalytic domain (InterPro:IPR000719), Serine-threonine/tyrosine-protein …	0	0	0	0	0	0	0	0	0	0	0	-1.29784	0	0	0	0	-1.62257	-1.6523
AT1G70520	ASG6	ALTERED SEED GERMINATION 6	cysteine-rich RLK (RECEPTOR-like protein kinase) 2	Encodes a cysteine-rich receptor-like protein kinase.	cysteine-rich RLK (RECEPTOR-like protein kinase) 2 (CRK2); FUNCTIONS IN: kinase activity; INVOLVED IN: response to ozone; LOCATED IN: plasma membrane; EXPRESSED IN: 23 plant structures; EXPRESSED DURING: 13 growth stages; CONTAINS InterPro DOMAIN/s: Protein kinase, ATP binding site (InterPro:IPR017441), Protein kinase, catalytic domain (InterPro:IPR000719), Protein of unknown function DUF26 (Inte…	0	0	1.41195	1.69692	1.45423	0	0	0	0	0	0	0	0	0	0	1.44031	0	0
AT1G70530	CRK3	cysteine-rich RLK (RECEPTOR-like protein kinase) 3	cysteine-rich RLK (RECEPTOR-like protein kinase) 3	Encodes a cysteine-rich receptor-like protein kinase.	cysteine-rich RLK (RECEPTOR-like protein kinase) 3 (CRK3); FUNCTIONS IN: kinase activity; INVOLVED IN: protein amino acid phosphorylation; LOCATED IN: plasma membrane; EXPRESSED IN: 23 plant structures; EXPRESSED DURING: 14 growth stages; CONTAINS InterPro DOMAIN/s: Protein kinase, ATP binding site (InterPro:IPR017441), Protein kinase, catalytic domain (InterPro:IPR000719), Protein of unknown fun…	0	0	1.65398	2.14716	1.90245	1.11378	0	0	1.10419	1.25426	1.55594	0	0	0	1.59618	2.02239	2.06575	1.57694
AT1G70600	x	x	Ribosomal protein L18e/L15 superfamily protein; (RJ) RPL27aC	x	Ribosomal protein L18e/L15 superfamily protein; FUNCTIONS IN: structural constituent of ribosome; INVOLVED IN: translation; LOCATED IN: cytosolic ribosome; ribosome; cytosolic large ribosomal subunit; membrane; EXPRESSED IN: guard cell; leaf; CONTAINS InterPro DOMAIN/s: Ribosomal protein L18e/L15 (InterPro:IPR021131); Ribosomal protein L15; conserved site (InterPro:IPR001196); BEST Arabidopsis th…	0	0	0	0	0	0	0	0	0	0	0	0	0	1.47161	1.70798	0	0	0
AT1G70700	JAZ9	JASMONATE-ZIM-DOMAIN PROTEIN 9	TIFY domain/Divergent CCT motif family protein; JAZ9 (RJ)	JAZ9 is a protein presumed to be involved in jasmonate signaling. JAZ9 transcript levels rise in response to a jasmonate stimulus. JAZ9 can interact with the COI1 F-box subunit of an SCF E3 ubiquitin ligase in a yeast-two-hybrid assay only in the presence of jasmonate-isoleucine (JA-ILE) or coronatine. The Jas domain appears to be important for JAZ9-COI1 interactions in the presence of coronatine…	TIFY7; JAZ9 (RJ); CONTAINS InterPro DOMAIN/s: Tify (InterPro:IPR010399); CCT domain-like (InterPro:IPR018467); BEST Arabidopsis thaliana protein match is: jasmonate-zim-domain protein 4 (TAIR:AT1G48500.1); Has 360 Blast hits to 360 proteins in 27 species: Archae - 0; Bacteria - 0; Metazoa - 0; Fungi - 0; Plants - 360; Viruses - 0; Other Eukaryotes - 0 (source: NCBI BLink).	0	1.40734	0	0	1.17545	0	0	0	0	0	0	0	0	0	0	1.13756	1.12003	0
AT1G70780	x	x	x	x	unknown protein; FUNCTIONS IN: molecular_function unknown; INVOLVED IN: biological_process unknown; LOCATED IN: mitochondrion; EXPRESSED IN: sperm cell, male gametophyte, pollen tube; EXPRESSED DURING: L mature pollen stage, M germinated pollen stage; BEST Arabidopsis thaliana protein match is: unknown protein (TAIR:AT1G23150.1); Has 143 Blast hits to 143 proteins in 17 species: Archae - 0; Bacte…	0	1.12067	0	1.05158	1.03464	0	0	0	0	0	0	0	0	1.44141	2.21472	2.01069	1.42576	0
AT1G70820	x	x	phosphoglucomutase, putative / glucose phosphomutase, putative	x	phosphoglucomutase, putative / glucose phosphomutase, putative; FUNCTIONS IN: intramolecular transferase activity, phosphotransferases; INVOLVED IN: carbohydrate metabolic process; LOCATED IN: chloroplast; EXPRESSED IN: 20 plant structures; EXPRESSED DURING: 13 growth stages; CONTAINS InterPro DOMAIN/s: Alpha-D-phosphohexomutase, alpha/beta/alpha domain III (InterPro:IPR005846), Alpha-D-phosphohe…	0	0	0	0	0	-1.27072	0	0	0	0	0	0	0	0	0	0	-1.46796	-1.85387
AT1G70830	MLP28	MLP-like protein 28	MLP-like protein 28	x	MLP-like protein 28 (MLP28); FUNCTIONS IN: molecular_function unknown; INVOLVED IN: response to biotic stimulus, defense response; LOCATED IN: cellular_component unknown; EXPRESSED IN: 22 plant structures; EXPRESSED DURING: 14 growth stages; CONTAINS InterPro DOMAIN/s: Bet v I allergen (InterPro:IPR000916); BEST Arabidopsis thaliana protein match is: MLP-like protein 34 (TAIR:AT1G70850.3); Has 82…	0	0	0	0	0	0	0	0	0	0	0	0	0	0	0	0	1.45078	1.61596
AT1G70890	MLP43	MLP-like protein 43	MLP-like protein 43	x	MLP-like protein 43 (MLP43); FUNCTIONS IN: molecular_function unknown; INVOLVED IN: response to biotic stimulus, defense response; LOCATED IN: chloroplast; EXPRESSED IN: 17 plant structures; EXPRESSED DURING: 10 growth stages; CONTAINS InterPro DOMAIN/s: Bet v I allergen (InterPro:IPR000916); BEST Arabidopsis thaliana protein match is: MLP-like protein 28 (TAIR:AT1G70830.5); Has 440 Blast hits to…	0	0	0	0	-1.30586	-1.63175	0	0	0	0	-1.3301	0	0	0	0	0	0	-1.19298
AT1G71140	x	x	MATE efflux family protein	x	MATE efflux family protein; FUNCTIONS IN: antiporter activity, drug transmembrane transporter activity, transporter activity; INVOLVED IN: drug transmembrane transport, transmembrane transport; LOCATED IN: plasma membrane, membrane; EXPRESSED IN: 13 plant structures; EXPRESSED DURING: 8 growth stages; CONTAINS InterPro DOMAIN/s: MATE family transporter related protein (InterPro:IPR015521), Multi …	1.50383	0	0	1.3635	1.17398	0	0	0	0	0	0	0	0	0	0	0	0	0
AT1G71260	ATWHY2	WHIRLY 2	WHIRLY 2	Encodes WHY2, a homolog of the potato p24 protein. It shares the conserved KGKAAL domain, a putative DNA-binding domain, with potato p24 and is localized to mitochondria and not the nucleus. WHY2 is a member of the Whirly family proteins present mainly in the plant kingdom performing various activities related to DNA metabolism. Crystal structure of Solanum tuberosum WHY2, a close homolog of Arab…	WHIRLY 2 (ATWHY2); CONTAINS InterPro DOMAIN/s: ssDNA-binding transcriptional regulator (InterPro:IPR009044), Plant transcription factor (InterPro:IPR013742); BEST Arabidopsis thaliana protein match is: ssDNA-binding transcriptional regulator (TAIR:AT1G14410.1); Has 105 Blast hits to 105 proteins in 29 species: Archae - 0; Bacteria - 0; Metazoa - 0; Fungi - 0; Plants - 90; Viruses - 0; Other Eukar…	0	0	0	0	0	0	0	0	0	0	0	0	0	1.21709	1.54718	1.09609	0	0
AT1G71400	AtRLP12	receptor like protein 12	receptor like protein 12	Encodes a CLAVATA2 (CLV2)-related gene. Complements the clv2 mutant when expressed under the control of the CLV2 promoter.	receptor like protein 12 (RLP12); INVOLVED IN: signal transduction, defense response; LOCATED IN: endomembrane system; EXPRESSED IN: 7 plant structures; EXPRESSED DURING: LP.04 four leaves visible, petal differentiation and expansion stage; CONTAINS InterPro DOMAIN/s: Leucine-rich repeat, typical subtype (InterPro:IPR003591), Leucine-rich repeat-containing N-terminal domain, type 2 (InterPro:IPR0…	0	0	1.18683	1.29441	1.44271	0	0	0	0	0	0	0	0	0	0	1.20715	1.0452	0
AT1G71520	x	x	Integrase-type DNA-binding superfamily protein	encodes a member of the DREB subfamily A-5 of ERF/AP2 transcription factor family. The protein contains one AP2 domain. There are 16 members in this subfamily including RAP2.1, RAP2.9 and RAP2.10.	Integrase-type DNA-binding superfamily protein; CONTAINS InterPro DOMAIN/s: DNA-binding, integrase-type (InterPro:IPR016177), Pathogenesis-related transcriptional factor/ERF, DNA-binding (InterPro:IPR001471); BEST Arabidopsis thaliana protein match is: Integrase-type DNA-binding superfamily protein (TAIR:AT1G22810.1); Has 4894 Blast hits to 4892 proteins in 218 species: Archae - 0; Bacteria - 0; …	1.7937	1.25704	5.10758	5.77666	6.46	4.67501	0	2.2119	4.77355	3.99507	3.88794	1.77092	1.49498	0	6.19846	6.5085	6.43573	5.59101
AT1G71530	x	x	Protein kinase superfamily protein	x	Protein kinase superfamily protein; FUNCTIONS IN: protein serine/threonine kinase activity, protein kinase activity, kinase activity, ATP binding; INVOLVED IN: protein amino acid phosphorylation, N-terminal protein myristoylation; LOCATED IN: chloroplast; CONTAINS InterPro DOMAIN/s: Protein kinase, ATP binding site (InterPro:IPR017441), Protein kinase, catalytic domain (InterPro:IPR000719), Serin…	0	0	1.91377	3.07469	3.95654	2.94322	0	0	1.03799	2.21383	2.9692	2.27332	0	0	1.29968	3.04928	3.44692	2.92104
AT1G71697	ATCK1	choline kinase 1	choline kinase 1	Encodes choline kinase. mRNA levels are increased in response to wounding.	choline kinase 1 (CK1); FUNCTIONS IN: choline kinase activity; INVOLVED IN: response to salt stress, response to wounding; LOCATED IN: cellular_component unknown; EXPRESSED IN: 24 plant structures; EXPRESSED DURING: 15 growth stages; CONTAINS InterPro DOMAIN/s: Choline kinase, N-terminal (InterPro:IPR007521), Choline/ethanolamine kinase (InterPro:IPR002573), Protein kinase-like domain (InterPro:I…	0	0	1.08434	1.14077	1.32891	0	0	0	0	0	0	0	0	0	0	1.06491	1.05768	0
AT1G71880	ATSUC1	ARABIDOPSIS THALIANA SUCROSE-PROTON SYMPORTER 1	sucrose-proton symporter 1	Sucrose transporter gene induced in response to nematodes; member of Sucrose-proton symporter family.	sucrose-proton symporter 1 (SUC1); FUNCTIONS IN: carbohydrate transmembrane transporter activity, sugar:hydrogen symporter activity, sucrose:hydrogen symporter activity; INVOLVED IN: pollen germination, response to nematode; LOCATED IN: plasma membrane, vacuole, membrane; EXPRESSED IN: 23 plant structures; EXPRESSED DURING: 13 growth stages; CONTAINS InterPro DOMAIN/s: Sucrose/H+ symporter, plant…	0	0	0	0	1.4583	1.13333	0	0	0	0	0	0	0	0	0	1.49142	1.27918	1.25517
AT1G71950	x	x	Proteinase inhibitor, propeptide	x	Proteinase inhibitor, propeptide; FUNCTIONS IN: identical protein binding, serine-type endopeptidase activity; INVOLVED IN: negative regulation of catalytic activity; LOCATED IN: plasma membrane; EXPRESSED IN: 24 plant structures; EXPRESSED DURING: 15 growth stages; CONTAINS InterPro DOMAIN/s: Proteinase inhibitor, propeptide (InterPro:IPR009020), Proteinase inhibitor I9, subtilisin propeptide (I…	0	0	0	0	0	0	0	0	0	0	0	0	0	1.64862	1.60927	1.12052	0	0
AT1G72020	x	x	x	x	unknown protein; Has 52 Blast hits to 52 proteins in 18 species: Archae - 0; Bacteria - 0; Metazoa - 0; Fungi - 0; Plants - 52; Viruses - 0; Other Eukaryotes - 0 (source: NCBI BLink).	0	0	0	0	0	0	0	0	0	0	0	0	0	2.02102	2.15981	1.18542	0	0
AT1G72060	x	x	serine-type endopeptidase inhibitors	x	serine-type endopeptidase inhibitors; FUNCTIONS IN: serine-type endopeptidase inhibitor activity; INVOLVED IN: response to oxidative stress; LOCATED IN: endomembrane system; EXPRESSED IN: 21 plant structures; EXPRESSED DURING: 12 growth stages; CONTAINS InterPro DOMAIN/s: Proteinase inhibitor I20, Pin2 (InterPro:IPR003465); Has 28 Blast hits to 28 proteins in 8 species: Archae - 0; Bacteria - 0; …	1.23554	0	0	3.25222	3.49693	1.94842	-1.92745	0	0	1.59494	2.55069	2.82513	0	2.87265	4.17153	4.57848	2.91227	2.10603
AT1G72160	x	x	Sec14p-like phosphatidylinositol transfer family protein	x	Sec14p-like phosphatidylinositol transfer family protein; FUNCTIONS IN: transporter activity; INVOLVED IN: transport; LOCATED IN: plasma membrane; EXPRESSED IN: 24 plant structures; EXPRESSED DURING: 13 growth stages; CONTAINS InterPro DOMAIN/s: Cellular retinaldehyde-binding/triple function, C-terminal (InterPro:IPR001251), Cellular retinaldehyde-binding/triple function, N-terminal (InterPro:IPR…	0	0	0	0	0	0	0	0	0	0	0	0	0	0	0	0	-1.01377	-1.20313
AT1G72175	x	x	RING/U-box protein with domain of unknown function (DUF 1232)	x	FUNCTIONS IN: zinc ion binding; EXPRESSED IN: 23 plant structures; EXPRESSED DURING: 13 growth stages; CONTAINS InterPro DOMAIN/s: Protein of unknown function DUF1232 (InterPro:IPR010652), Zinc finger, RING-type, conserved site (InterPro:IPR017907), Zinc finger, RING-type (InterPro:IPR001841); BEST Arabidopsis thaliana protein match is: RING/U-box protein with domain of unknown function (DUF 1232…	0	0	0	0	0	0	0	0	0	0	0	0	0	1.28598	1.10767	1.10675	0	0
AT1G72200	x	x	RING/U-box superfamily protein	x	RING/U-box superfamily protein; FUNCTIONS IN: zinc ion binding; EXPRESSED IN: 13 plant structures; EXPRESSED DURING: LP.04 four leaves visible, 4 anthesis, petal differentiation and expansion stage, LP.08 eight leaves visible; CONTAINS InterPro DOMAIN/s: Zinc finger, RING-type (InterPro:IPR001841), Zinc finger, C3HC4 RING-type (InterPro:IPR018957); BEST Arabidopsis thaliana protein match is: RING…	0	0	0	-1.23775	-1.60023	-1.30418	0	0	0	0	-1.09892	0	0	0	0	0	-2.00165	-2.12125
AT1G72280	AERO1	endoplasmic reticulum oxidoreductins 1	endoplasmic reticulum oxidoreductins 1	endoplasmic reticulum oxidoreductin	endoplasmic reticulum oxidoreductins 1 (ERO1); FUNCTIONS IN: FAD binding, oxidoreductase activity, acting on sulfur group of donors, disulfide as acceptor; INVOLVED IN: oxidation reduction, protein thiol-disulfide exchange; LOCATED IN: endoplasmic reticulum; EXPRESSED IN: 24 plant structures; EXPRESSED DURING: 14 growth stages; CONTAINS InterPro DOMAIN/s: Endoplasmic reticulum oxidoreductin 1 (In…	0	0	0	1.5881	1.40565	0	0	0	0	0	0	0	0	0	0	1.11864	1.32118	1.13303
AT1G72330	ALAAT2	alanine aminotransferase 2	alanine aminotransferase 2	Encodes for alanine aminotransferase ALAAT2.	alanine aminotransferase 2 (ALAAT2); FUNCTIONS IN: copper ion binding, L-alanine:2-oxoglutarate aminotransferase activity, ATP binding; INVOLVED IN: glycolysis, biosynthetic process, L-alanine biosynthetic process from pyruvate, L-alanine catabolic process, by transamination; LOCATED IN: mitochondrion; CONTAINS InterPro DOMAIN/s: 1-aminocyclopropane-1-carboxylate synthase (InterPro:IPR001176), Py…	0	0	1.08585	3.30822	3.71783	3.56029	0	0	0	2.37461	3.52702	2.56808	0	1.11114	1.83498	3.40144	3.86049	3.77588
AT1G72520	ATLOX4	Arabidopsis thaliana lipoxygenase 4	PLAT/LH2 domain-containing lipoxygenase family protein	x	PLAT/LH2 domain-containing lipoxygenase family protein; FUNCTIONS IN: oxidoreductase activity, acting on single donors with incorporation of molecular oxygen, incorporation of two atoms of oxygen, lipoxygenase activity, iron ion binding, metal ion binding; INVOLVED IN: growth, jasmonic acid biosynthetic process, response to wounding, defense response; LOCATED IN: chloroplast; EXPRESSED IN: 17 pla…	0	0	2.60362	2.6717	3.23413	1.81284	0	1.41271	1.49061	0	1.11292	1.27067	0	0	1.60272	3.50878	2.33204	2.27602
AT1G72680	ATCAD1	CINNAMYL ALCOHOL DEHYDROGENASE 1	cinnamyl-alcohol dehydrogenase	x	cinnamyl-alcohol dehydrogenase (CAD1); FUNCTIONS IN: oxidoreductase activity, oxidoreductase activity, acting on the CH-OH group of donors, NAD or NADP as acceptor, zinc ion binding, cofactor binding; INVOLVED IN: lignin biosynthetic process; EXPRESSED IN: 25 plant structures; EXPRESSED DURING: 13 growth stages; CONTAINS InterPro DOMAIN/s: GroES-like (InterPro:IPR011032), D-isomer specific 2-hydr…	0	0	0	0	1.0945	0	0	0	0	0	0	1.1752	0	0	0	0	1.07239	1.50213
AT1G72790	x	x	hydroxyproline-rich glycoprotein family protein	x	hydroxyproline-rich glycoprotein family protein; FUNCTIONS IN: molecular_function unknown; INVOLVED IN: biological_process unknown; LOCATED IN: cytosol, nucleus, plasma membrane; EXPRESSED IN: 14 plant structures; EXPRESSED DURING: 9 growth stages; BEST Arabidopsis thaliana protein match is: hydroxyproline-rich glycoprotein family protein (TAIR:AT5G57070.1); Has 16953 Blast hits to 10626 proteins…	0	1.13247	1.34064	1.14636	1.61033	0	0	0	0	0	0	0	0	0	0	1.08552	0	0
AT1G72800	x	x	RNA-binding (RRM/RBD/RNP motifs) family protein	x	RNA-binding (RRM/RBD/RNP motifs) family protein; FUNCTIONS IN: nucleotide binding, nucleic acid binding; INVOLVED IN: biological_process unknown; LOCATED IN: cellular_component unknown; EXPRESSED IN: 21 plant structures; EXPRESSED DURING: 10 growth stages; CONTAINS InterPro DOMAIN/s: RNA recognition motif, RNP-1 (InterPro:IPR000504), Nucleotide-binding, alpha-beta plait (InterPro:IPR012677); BEST…	0	1.5303	3.42635	3.91003	4.01609	2.77918	0	0	0	1.03983	1.45168	0	0	0	2.87356	4.51123	3.84118	3.26019
AT1G72900	x	x	Toll-Interleukin-Resistance (TIR) domain-containing protein	x	Toll-Interleukin-Resistance (TIR) domain-containing protein; FUNCTIONS IN: transmembrane receptor activity, ATP binding; INVOLVED IN: signal transduction, defense response, apoptosis, innate immune response; LOCATED IN: intrinsic to membrane; EXPRESSED IN: 20 plant structures; EXPRESSED DURING: 10 growth stages; CONTAINS InterPro DOMAIN/s: NB-ARC (InterPro:IPR002182), Toll-Interleukin receptor (I…	0	1.07964	1.18883	1.26316	1.61242	1.16357	0	1.8246	0	0	0	0	0	0	0	0	1.07431	1.63876
AT1G72920	x	x	Toll-Interleukin-Resistance (TIR) domain family protein	x	Toll-Interleukin-Resistance (TIR) domain family protein; FUNCTIONS IN: transmembrane receptor activity; INVOLVED IN: response to wounding, defense response; LOCATED IN: intrinsic to membrane; EXPRESSED IN: 19 plant structures; EXPRESSED DURING: 10 growth stages; CONTAINS InterPro DOMAIN/s: Toll-Interleukin receptor (InterPro:IPR000157); BEST Arabidopsis thaliana protein match is: Toll-Interleukin…	0	1.0695	1.13195	1.31035	1.30874	1.10204	0	2.62686	0	1.13317	1.13923	0	0	0	0	1.26893	1.67894	1.51807
AT1G72940	x	x	Toll-Interleukin-Resistance (TIR) domain-containing protein	x	Toll-Interleukin-Resistance (TIR) domain-containing protein; FUNCTIONS IN: transmembrane receptor activity, ATP binding; INVOLVED IN: signal transduction, defense response, apoptosis, innate immune response; LOCATED IN: intrinsic to membrane; EXPRESSED IN: 22 plant structures; EXPRESSED DURING: 13 growth stages; CONTAINS InterPro DOMAIN/s: NB-ARC (InterPro:IPR002182), Toll-Interleukin receptor (I…	0	0	1.17468	1.42858	2.02878	2.00362	0	0	0	0	1.27221	1.16258	0	0	0	1.35006	1.88815	2.37231
AT1G72970	EDA17	embryo sac development arrest 17	Glucose-methanol-choline (GMC) oxidoreductase family protein	Originally identified as a mutation that causes floral organs to fuse together. About 10-20% of mutants also have defects in ovules. Mutants have reduced fertility most likely as because of fusions that pistil emergence. The protein has similarity to the mandelonitrile lyase family of FAD containing oxidoreductases and is predicted to be secreted (SignalP).It is expressed in all tissue layers of …	HOTHEAD (HTH); CONTAINS InterPro DOMAIN/s: Glucose-methanol-choline oxidoreductase, N-terminal (InterPro:IPR000172), Glucose-methanol-choline oxidoreductase (InterPro:IPR012132), Glucose-methanol-choline oxidoreductase, C-terminal (InterPro:IPR007867); BEST Arabidopsis thaliana protein match is: Glucose-methanol-choline (GMC) oxidoreductase family protein (TAIR:AT1G12570.1); Has 10392 Blast hits …	0	0	0	-1.08446	-1.91144	-1.38151	0	0	0	0	-1.00202	0	0	0	0	0	0	0
AT1G73010	AtPPsPase1	pyrophosphate-specific phosphatase1	phosphate starvation-induced gene 2	x	phosphate starvation-induced gene 2 (PS2); FUNCTIONS IN: phosphatase activity; INVOLVED IN: metabolic process; LOCATED IN: cellular_component unknown; EXPRESSED IN: 19 plant structures; EXPRESSED DURING: 10 growth stages; CONTAINS InterPro DOMAIN/s: Pyridoxal phosphate phosphatase, PHOSPHO2 (InterPro:IPR016965), HAD-superfamily hydrolase, subfamily IB, PSPase-like (InterPro:IPR006383), Pyridoxal …	0	2.30126	2.82379	5.1729	2.89397	1.53004	0	2.63397	0	0	-1.25128	0	0	-1.18417	0	0	1.97837	3.19342
AT1G73080	ATPEPR1	PEP1 RECEPTOR 1	PEP1 receptor 1	Encodes a leucine-rich repeat receptor kinase. Functions as a receptor for AtPep1 to amplify innate immunity response to pathogen attacks.	PEP1 receptor 1 (PEPR1); FUNCTIONS IN: protein binding, protein serine/threonine kinase activity, kinase activity, ATP binding; INVOLVED IN: response to jasmonic acid stimulus, protein amino acid phosphorylation, transmembrane receptor protein tyrosine kinase signaling pathway, response to wounding, innate immune response; LOCATED IN: plasma membrane; EXPRESSED IN: 24 plant structures; EXPRESSED …	0	0	1.3395	1.37481	1.68756	1.17651	0	0	0	0	0	0	0	0	0	1.48582	1.9283	1.6083
AT1G73330	ATDR4	drought-repressed 4	drought-repressed 4	encodes a plant-specific protease inhibitor-like protein whose transcript level in root disappears in response to progressive drought stress. The decrease in transcript level is independent from abscisic acid level.	drought-repressed 4 (DR4); FUNCTIONS IN: peptidase inhibitor activity; INVOLVED IN: response to water deprivation; LOCATED IN: endomembrane system; EXPRESSED IN: 11 plant structures; EXPRESSED DURING: LP.06 six leaves visible, LP.04 four leaves visible, 4 leaf senescence stage, petal differentiation and expansion stage; CONTAINS InterPro DOMAIN/s: Proteinase inhibitor I3, Kunitz legume (InterPro:…	1.25963	2.13185	1.07568	1.00325	1.20632	0	0	0	0	0	-1.03954	0	0	1.45558	1.47327	1.25969	0	0
AT1G73500	ATMKK9	NULL	MAP kinase kinase 9	member of MAP Kinase Kinase family. Autophosphorylates and also phosphorylates MPK3 and MPK6. Independently involved in ethylene and calmalexin biosynthesis. Induces transcription of ACS2, ACS6, ERF1, ERF2, ERF5, ERF6, CYP79B2, CYP79B3, CYP71A13 and PAD3.	MAP kinase kinase 9 (MKK9); FUNCTIONS IN: protein kinase activator activity, MAP kinase kinase activity, kinase activity; INVOLVED IN: in 7 processes; LOCATED IN: mitochondrion; EXPRESSED IN: 21 plant structures; EXPRESSED DURING: 13 growth stages; CONTAINS InterPro DOMAIN/s: Protein kinase, ATP binding site (InterPro:IPR017441), Protein kinase, catalytic domain (InterPro:IPR000719), Serine/threo…	0	1.39476	1.07827	1.19096	1.6156	0	0	1.11718	0	0	1.17387	0	0	1.60859	1.1915	1.54377	1.24027	1.42546
AT1G73620	x	x	Pathogenesis-related thaumatin superfamily protein	x	Pathogenesis-related thaumatin superfamily protein; INVOLVED IN: response to other organism; LOCATED IN: membrane; EXPRESSED IN: 17 plant structures; EXPRESSED DURING: 9 growth stages; CONTAINS InterPro DOMAIN/s: Thaumatin, conserved site (InterPro:IPR017949), Thaumatin, pathogenesis-related (InterPro:IPR001938); BEST Arabidopsis thaliana protein match is: Pathogenesis-related thaumatin superfami…	0	0	0	0	-1.07385	-1.08646	0	0	0	0	0	0	0	0	1.21458	0	0	0
AT1G73810	x	x	Core-2/I-branching beta-1,6-N-acetylglucosaminyltransferase family protein	x	Core-2/I-branching beta-1,6-N-acetylglucosaminyltransferase family protein; CONTAINS InterPro DOMAIN/s: Core-2/I-Branching enzyme (InterPro:IPR021141); BEST Arabidopsis thaliana protein match is: Core-2/I-branching beta-1,6-N-acetylglucosaminyltransferase family protein (TAIR:AT1G68390.1); Has 580 Blast hits to 580 proteins in 21 species: Archae - 0; Bacteria - 5; Metazoa - 0; Fungi - 0; Plants -…	0	0	0	1.24355	1.23208	0	-1.06145	0	0	0	0	1.14102	0	0	0	0	0	1.53183
AT1G74070	x	x	Cyclophilin-like peptidyl-prolyl cis-trans isomerase family protein	x	Cyclophilin-like peptidyl-prolyl cis-trans isomerase family protein; FUNCTIONS IN: peptidyl-prolyl cis-trans isomerase activity; INVOLVED IN: protein folding; LOCATED IN: chloroplast thylakoid lumen, chloroplast; EXPRESSED IN: 20 plant structures; EXPRESSED DURING: 13 growth stages; CONTAINS InterPro DOMAIN/s: Cyclophilin-like (InterPro:IPR015891), Peptidyl-prolyl cis-trans isomerase, cyclophilin…	0	0	0	-1.112	-1.41359	0	0	0	0	0	0	0	0	0	0	0	0	0
AT1G74100	ATSOT16	SULFOTRANSFERASE 16	sulfotransferase 16	encodes a desulfoglucosinolate sulfotransferase, involved in the final step of glucosinolate core structure biosynthesis. Has a broad-substrate specificity with different desulfoglucosinolates, the best substrate is indole-3-methyl-dsGS, followed by benzyl-dsGS. Expression was induced by wounding, jasmonate and ethylene stimulates.	sulfotransferase 16 (SOT16); FUNCTIONS IN: sulfotransferase activity, desulfoglucosinolate sulfotransferase activity; INVOLVED IN: glucosinolate biosynthetic process, response to jasmonic acid stimulus involved in jasmonic acid and ethylene-dependent systemic resistance; LOCATED IN: cellular_component unknown; EXPRESSED IN: 22 plant structures; EXPRESSED DURING: 13 growth stages; CONTAINS InterPr…	0	0	0	0	1.16577	0	0	0	0	0	0	0	0	0	0	0	1.43481	1.31466
AT1G74330	x	x	Protein kinase superfamily protein	x	Protein kinase superfamily protein; FUNCTIONS IN: protein serine/threonine kinase activity, protein kinase activity, ATP binding; INVOLVED IN: protein amino acid phosphorylation, N-terminal protein myristoylation; LOCATED IN: cellular_component unknown; EXPRESSED IN: 23 plant structures; EXPRESSED DURING: 14 growth stages; CONTAINS InterPro DOMAIN/s: Protein kinase, ATP binding site (InterPro:IPR…	0	0	2.01151	2.31213	2.52588	1.41678	0	0	1.1524	1.74131	1.50256	0	0	0	0	2.02295	1.62662	1.36102
AT1G74360	x	x	Leucine-rich repeat protein kinase family protein	x	Leucine-rich repeat protein kinase family protein; FUNCTIONS IN: protein serine/threonine kinase activity, protein kinase activity, ATP binding; INVOLVED IN: transmembrane receptor protein tyrosine kinase signaling pathway, protein amino acid phosphorylation; LOCATED IN: mitochondrion; EXPRESSED IN: 15 plant structures; EXPRESSED DURING: 9 growth stages; CONTAINS InterPro DOMAIN/s: Protein kinase…	0	0	2.02853	3.34353	3.18391	2.10572	0	0	1.67476	1.72392	1.40751	1.07163	0	0	1.21674	2.5827	2.8543	2.62273
AT1G74370	x	x	RING/U-box superfamily protein	x	RING/U-box superfamily protein; FUNCTIONS IN: zinc ion binding; EXPRESSED IN: 22 plant structures; EXPRESSED DURING: 13 growth stages; CONTAINS InterPro DOMAIN/s: Zinc finger, RING-type, conserved site (InterPro:IPR017907), Zinc finger, RING-type (InterPro:IPR001841); BEST Arabidopsis thaliana protein match is: RING/U-box superfamily protein (TAIR:AT3G29270.2); Has 323 Blast hits to 323 proteins …	0	0	0	0	0	0	0	0	0	0	0	0	0	1.22737	1.18151	0	0	0
AT1G74440	x	x	Protein of unknown function (DUF962)	x	Protein of unknown function (DUF962); CONTAINS InterPro DOMAIN/s: Protein of unknown function DUF962 (InterPro:IPR009305); BEST Arabidopsis thaliana protein match is: Protein of unknown function (DUF962) (TAIR:AT1G18720.1); Has 608 Blast hits to 608 proteins in 290 species: Archae - 0; Bacteria - 318; Metazoa - 3; Fungi - 143; Plants - 86; Viruses - 0; Other Eukaryotes - 58 (source: NCBI BLink).	0	0	0	0	0	0	0	0	0	0	0	0	0	1.31637	1.06947	1.40679	0	0
AT1G74450	x	x	Protein of unknown function (DUF793)	x	FUNCTIONS IN: molecular_function unknown; INVOLVED IN: biological_process unknown; EXPRESSED IN: 24 plant structures; EXPRESSED DURING: 14 growth stages; CONTAINS InterPro DOMAIN/s: Protein BYPASS related (InterPro:IPR008511); BEST Arabidopsis thaliana protein match is: Protein of unknown function (DUF793) (TAIR:AT1G18740.1); Has 215 Blast hits to 212 proteins in 19 species: Archae - 0; Bacteria …	0	1.02043	1.25353	1.06686	1.05049	0	0	0	0	0	0	0	0	0	0	0	0	0
AT1G74590	ATGSTU10	GLUTATHIONE S-TRANSFERASE TAU 10	glutathione S-transferase TAU 10	Encodes glutathione transferase belonging to the tau class of GSTs. Naming convention according to Wagner et al. (2002).	glutathione S-transferase TAU 10 (GSTU10); CONTAINS InterPro DOMAIN/s: Thioredoxin fold (InterPro:IPR012335), Glutathione S-transferase, C-terminal-like (InterPro:IPR010987), Glutathione S-transferase/chloride channel, C-terminal (InterPro:IPR017933), Glutathione S-transferase, N-terminal (InterPro:IPR004045), Thioredoxin-like fold (InterPro:IPR012336); BEST Arabidopsis thaliana protein match is:…	1.14223	1.22025	1.15045	2.51399	2.48658	1.77384	0	0	0	0	0	0	0	0	0	0	2.04133	1.61005
AT1G74670	GASA6	GA-stimulated Arabidopsis 6	Gibberellin-regulated family protein	x	Gibberellin-regulated family protein; FUNCTIONS IN: molecular_function unknown; INVOLVED IN: in 6 processes; LOCATED IN: endomembrane system; EXPRESSED IN: 21 plant structures; EXPRESSED DURING: 13 growth stages; CONTAINS InterPro DOMAIN/s: Gibberellin regulated protein (InterPro:IPR003854); BEST Arabidopsis thaliana protein match is: GAST1 protein homolog 4 (TAIR:AT5G15230.1); Has 479 Blast hits…	0	0	0	-1.45817	-2.30476	-2.30834	0	0	0	0	0	0	0	0	0	-1.18696	-1.80949	-2.19943
AT1G74750	x	x	Pentatricopeptide repeat (PPR) superfamily protein	x	Pentatricopeptide repeat (PPR) superfamily protein; CONTAINS InterPro DOMAIN/s: Pentatricopeptide repeat (InterPro:IPR002885), Smr protein/MutS2 C-terminal (InterPro:IPR002625); BEST Arabidopsis thaliana protein match is: Pentatricopeptide repeat (PPR) superfamily protein (TAIR:AT1G18900.2); Has 54690 Blast hits to 14739 proteins in 296 species: Archae - 3; Bacteria - 64; Metazoa - 559; Fungi - 7…	0	0	1.27766	2.0413	2.34181	1.94628	0	0	0	1.30698	1.75868	1.0923	0	0	0	2.12052	2.21458	2.26044
AT1G74790	x	x	catalytics	x	catalytics; FUNCTIONS IN: catalytic activity; INVOLVED IN: biological_process unknown; LOCATED IN: anchored to plasma membrane, plasma membrane, anchored to membrane; EXPRESSED IN: 23 plant structures; EXPRESSED DURING: 13 growth stages; CONTAINS InterPro DOMAIN/s: Soluble quinoprotein glucose/sorbosone dehydrogenase (InterPro:IPR011041), Six-bladed beta-propeller, TolB-like (InterPro:IPR011042);…	0	0	0	1.15613	1.23817	0	0	0	0	0	0	0	0	0	0	1.06658	0	0
AT1G74810	BOR5	REQUIRES HIGH BORON 5	HCO3- transporter family	x	BOR5; FUNCTIONS IN: anion exchanger activity; INVOLVED IN: anion transport; LOCATED IN: integral to membrane, membrane; EXPRESSED IN: 17 plant structures; EXPRESSED DURING: 7 growth stages; CONTAINS InterPro DOMAIN/s: Bicarbonate transporter, eukaryotic (InterPro:IPR003020), Bicarbonate transporter, C-terminal (InterPro:IPR011531); BEST Arabidopsis thaliana protein match is: HCO3- transporter fam…	0	1.07862	1.06885	1.20031	0	0	0	0	0	0	0	0	0	0	0	0	0	0
AT1G74870	x	x	RING/U-box superfamily protein	x	RING/U-box superfamily protein; FUNCTIONS IN: zinc ion binding; EXPRESSED IN: sperm cell, sepal, flower; EXPRESSED DURING: 4 anthesis, petal differentiation and expansion stage; CONTAINS InterPro DOMAIN/s: Zinc finger, RING-type (InterPro:IPR001841); BEST Arabidopsis thaliana protein match is: RING/U-box superfamily protein (TAIR:AT3G48070.1); Has 508 Blast hits to 508 proteins in 180 species: Ar…	0	0	3.00017	5.63605	6.58936	4.65824	0	0	2.55379	3.25468	3.13384	1.83196	0	0	3.30794	4.62448	5.45132	4.73015
AT1G75000	x	x	GNS1/SUR4 membrane protein family	x	GNS1/SUR4 membrane protein family; FUNCTIONS IN: molecular_function unknown; INVOLVED IN: biological_process unknown; LOCATED IN: integral to membrane; CONTAINS InterPro DOMAIN/s: GNS1/SUR4 membrane protein (InterPro:IPR002076); BEST Arabidopsis thaliana protein match is: GNS1/SUR4 membrane protein family (TAIR:AT4G36830.1); Has 217 Blast hits to 217 proteins in 67 species: Archae - 0; Bacteria -…	0	0	1.49179	1.31756	1.19292	0	0	0	0	0	0	0	0	0	1.76954	1.88313	1.25044	0
AT1G75040	PR-5	NULL	pathogenesis-related gene 5	Thaumatin-like protein involved in response to pathogens. mRNA level of the PR-5 gene (At1g75040)is significantly changed after cutting the inflorescence stem indicating the existence of a network of signal transducing pathways as other stress-regulated genes (At5g01410, At3g17800, At1g29930)do not response to the treatment.	pathogenesis-related gene 5 (PR5); FUNCTIONS IN: molecular_function unknown; INVOLVED IN: in 6 processes; LOCATED IN: apoplast, cell wall, vacuole; EXPRESSED IN: 22 plant structures; EXPRESSED DURING: 12 growth stages; CONTAINS InterPro DOMAIN/s: Thaumatin, conserved site (InterPro:IPR017949), Thaumatin, pathogenesis-related (InterPro:IPR001938); BEST Arabidopsis thaliana protein match is: Pathog…	-2.28595	0	-2.88228	0	-2.73408	-1.46942	0	0	0	0	-1.762	0	0	0	0	-1.38158	0	0
AT1G75100	JAC1	J-domain protein required for chloroplast accumulation response 1	J-domain protein required for chloroplast accumulation response 1	Contains a J-domain at the C-terminus which is similar to the J-domain of auxilin, a clathrin-uncoating factor in cow, yeast and worm. Arabidopsis contains 6 other proteins similar to auxilin. Expressed in leaves and stems, but not in roots. Localized in the cytoplasm. Required for the chloroplast accumulation response, but not for the avoidance response. No molecular function known.	J-domain protein required for chloroplast accumulation response 1 (JAC1); FUNCTIONS IN: heat shock protein binding; INVOLVED IN: chloroplast accumulation movement; LOCATED IN: cytoplasm; EXPRESSED IN: 21 plant structures; EXPRESSED DURING: 13 growth stages; CONTAINS InterPro DOMAIN/s: Heat shock protein DnaJ, N-terminal (InterPro:IPR001623); BEST Arabidopsis thaliana protein match is: Chaperone D…	0	0	0	0	0	0	0	0	0	0	0	0	0	0	-1.37487	-1.18589	0	0
AT1G75170	x	x	Sec14p-like phosphatidylinositol transfer family protein	x	Sec14p-like phosphatidylinositol transfer family protein; CONTAINS InterPro DOMAIN/s: Cellular retinaldehyde-binding/triple function, C-terminal (InterPro:IPR001251), Cellular retinaldehyde-binding/triple function, N-terminal (InterPro:IPR008273), Phosphatidylinositol transfer protein-like, N-terminal (InterPro:IPR011074); BEST Arabidopsis thaliana protein match is: Sec14p-like phosphatidylinosit…	0	0	0	0	0	0	0	0	0	0	0	0	0	0	0	0	1.2109	1.09936
AT1G75190	x	x	x	x	unknown protein; Has 7306 Blast hits to 3858 proteins in 279 species: Archae - 15; Bacteria - 134; Metazoa - 3314; Fungi - 546; Plants - 228; Viruses - 207; Other Eukaryotes - 2862 (source: NCBI BLink).	0	0	0	-1.13715	0	0	0	0	0	0	0	0	0	-1.12514	-1.31531	-1.48354	0	0
AT1G75270	DHAR2	dehydroascorbate reductase 2	dehydroascorbate reductase 2	x	dehydroascorbate reductase 2 (DHAR2); FUNCTIONS IN: glutathione binding, glutathione dehydrogenase (ascorbate) activity; INVOLVED IN: protein amino acid glutathionylation; LOCATED IN: plasma membrane; EXPRESSED IN: 25 plant structures; EXPRESSED DURING: 16 growth stages; CONTAINS InterPro DOMAIN/s: Thioredoxin fold (InterPro:IPR012335), Glutathione S-transferase, C-terminal-like (InterPro:IPR0109…	0	0	0	0	0	0	0	0	0	0	0	0	0	1.16575	2.17766	1.81819	0	0
AT1G75380	ATBBD1	bifunctional nuclease in basal defense response 1	bifunctional nuclease in basal defense response 1	Encodes a nucleases AtBBD1 involved in ABA-mediated callose deposition.	bifunctional nuclease in basal defense response 1 (BBD1); CONTAINS InterPro DOMAIN/s: Protein of unknown function DUF151 (InterPro:IPR003729), UvrB/UvrC protein (InterPro:IPR001943); BEST Arabidopsis thaliana protein match is: Wound-responsive family protein (TAIR:AT1G19660.2); Has 843 Blast hits to 843 proteins in 291 species: Archae - 44; Bacteria - 501; Metazoa - 0; Fungi - 0; Plants - 105; Vi…	0	0	0	0	0	-1.10397	0	0	0	0	0	0	0	0	0	-1.10063	-1.64036	-1.58226
AT1G75630	AVA-P4	vacuolar H+-pumping ATPase 16 kDa proteolipid subunit 4	vacuolar H+-pumping ATPase 16 kDa proteolipid subunit 4	vacuolar H+-pumping ATPase 16 kD proteolipid (ava-p) mRNA,	vacuolar H+-pumping ATPase 16 kDa proteolipid subunit 4 (AVA-P4); FUNCTIONS IN: ATPase activity; INVOLVED IN: ATP synthesis coupled proton transport; LOCATED IN: plasma membrane, vacuole; EXPRESSED IN: male gametophyte, cultured cell, pollen tube; EXPRESSED DURING: L mature pollen stage, M germinated pollen stage; CONTAINS InterPro DOMAIN/s: ATPase, F0/V0 complex, subunit C (InterPro:IPR002379), …	0	0	0	0	0	0	0	0	0	0	0	0	0	1.52244	1.43705	0	0	0
AT1G75710	x	x	C2H2-like zinc finger protein	x	C2H2-like zinc finger protein; FUNCTIONS IN: sequence-specific DNA binding transcription factor activity, zinc ion binding, nucleic acid binding; LOCATED IN: intracellular; EXPRESSED IN: 22 plant structures; EXPRESSED DURING: 13 growth stages; CONTAINS InterPro DOMAIN/s: Zinc finger, C2H2-like (InterPro:IPR015880), Zinc finger, C2H2-type (InterPro:IPR007087); BEST Arabidopsis thaliana protein mat…	0	0	0	0	0	0	0	0	0	0	0	0	0	1.08849	1.14209	0	0	0
AT1G75780	TUB1	tubulin beta-1 chain	tubulin beta-1 chain	beta tubulin gene downregulated by phytochrome A (phyA)-mediated far-red light high-irradiance and the phytochrome B (phyB)-mediated red light high-irradiance responses	tubulin beta-1 chain (TUB1); FUNCTIONS IN: structural molecule activity, GTP binding, GTPase activity; INVOLVED IN: response to light stimulus, unidimensional cell growth; LOCATED IN: vacuole; EXPRESSED IN: 24 plant structures; EXPRESSED DURING: 15 growth stages; CONTAINS InterPro DOMAIN/s: Beta tubulin (InterPro:IPR002453), Tubulin (InterPro:IPR000217), Tubulin/FtsZ, GTPase domain (InterPro:IPR0…	0	0	0	0	-1.10386	-1.55512	0	0	0	0	0	0	0	0	0	0	0	-1.82895
AT1G75810	x	x	x	x	unknown protein; FUNCTIONS IN: molecular_function unknown; INVOLVED IN: biological_process unknown; LOCATED IN: endomembrane system; EXPRESSED IN: 24 plant structures; EXPRESSED DURING: 15 growth stages; Has 13 Blast hits to 13 proteins in 5 species: Archae - 0; Bacteria - 0; Metazoa - 0; Fungi - 0; Plants - 13; Viruses - 0; Other Eukaryotes - 0 (source: NCBI BLink).	0	0	0	1.27588	1.43177	0	0	0	0	1.02913	0	0	0	0	0	1.48486	1.41352	0
AT1G75900	x	x	GDSL-like Lipase/Acylhydrolase superfamily protein	x	GDSL-like Lipase/Acylhydrolase superfamily protein; CONTAINS InterPro DOMAIN/s: Lipase, GDSL, active site (InterPro:IPR008265), Lipase, GDSL (InterPro:IPR001087); BEST Arabidopsis thaliana protein match is: SGNH hydrolase-type esterase superfamily protein (TAIR:AT1G75880.2); Has 3444 Blast hits to 3405 proteins in 204 species: Archae - 0; Bacteria - 282; Metazoa - 0; Fungi - 26; Plants - 3125; Vi…	0	0	0	0	-1.82738	-1.45538	0	0	0	0	-1.06413	0	0	0	0	-1.09553	-1.24475	-1.66227
AT1G75960	x	x	AMP-dependent synthetase and ligase family protein	x	AMP-dependent synthetase and ligase family protein; FUNCTIONS IN: catalytic activity; INVOLVED IN: metabolic process; EXPRESSED IN: 18 plant structures; EXPRESSED DURING: 10 growth stages; CONTAINS InterPro DOMAIN/s: AMP-binding, conserved site (InterPro:IPR020845), AMP-dependent synthetase/ligase (InterPro:IPR000873); BEST Arabidopsis thaliana protein match is: acyl activating enzyme 5 (TAIR:AT5…	0	0	0	0	0	0	0	0	0	0	0	0	0	0	0	0	-1.52289	-1.58389
AT1G76070	x	x	x	x	unknown protein; FUNCTIONS IN: molecular_function unknown; INVOLVED IN: biological_process unknown; LOCATED IN: plasma membrane; EXPRESSED IN: 8 plant structures; EXPRESSED DURING: LP.04 four leaves visible, 4 anthesis, petal differentiation and expansion stage; BEST Arabidopsis thaliana protein match is: unknown protein (TAIR:AT1G20310.1); Has 66 Blast hits to 66 proteins in 15 species: Archae -…	0	0	2.01351	2.10429	2.80281	1.80128	0	0	0	1.50348	1.19462	0	0	0	2.03211	2.6588	2.38182	2.04891
AT1G76100	PETE1	plastocyanin 1	plastocyanin 1	One of two Arabidopsis plastocyanin genes. Expressed at 1/10th level of PETE2. Does not respond to increased copper levels and is thought to be the isoform that participates in electron transport under copper-limiting conditions.	plastocyanin 1 (PETE1); FUNCTIONS IN: electron carrier activity, copper ion binding; LOCATED IN: thylakoid, thylakoid lumen, chloroplast thylakoid lumen, chloroplast; EXPRESSED IN: 22 plant structures; EXPRESSED DURING: 13 growth stages; CONTAINS InterPro DOMAIN/s: Blue (type 1) copper protein (InterPro:IPR001235), Cupredoxin (InterPro:IPR008972), Plastocyanin (InterPro:IPR002387), Blue (type 1) …	0	0	0	-1.07061	-1.15998	0	0	0	0	0	0	0	0	0	0	0	0	-1.0035
AT1G76110	x	x	HMG (high mobility group) box protein with ARID/BRIGHT DNA-binding domain	x	HMG (high mobility group) box protein with ARID/BRIGHT DNA-binding domain; FUNCTIONS IN: sequence-specific DNA binding transcription factor activity; INVOLVED IN: regulation of transcription; LOCATED IN: intracellular, nucleus; EXPRESSED IN: 21 plant structures; EXPRESSED DURING: 14 growth stages; CONTAINS InterPro DOMAIN/s: High mobility group, superfamily (InterPro:IPR009071), High mobility gro…	0	0	0	-1.24034	-1.45822	-1.12238	0	0	0	0	-1.14069	0	0	0	0	0	0	-1.32973
AT1G76200	x	x	x	x	unknown protein; Has 96 Blast hits to 96 proteins in 48 species: Archae - 0; Bacteria - 0; Metazoa - 0; Fungi - 47; Plants - 38; Viruses - 0; Other Eukaryotes - 11 (source: NCBI BLink).	0	0	0	0	0	0	0	0	0	0	0	0	0	1.45382	1.40772	0	0	0
AT1G76360	x	x	Protein kinase superfamily protein	x	Protein kinase superfamily protein; FUNCTIONS IN: protein serine/threonine kinase activity, protein kinase activity, kinase activity, ATP binding; INVOLVED IN: protein amino acid phosphorylation; LOCATED IN: chloroplast; EXPRESSED IN: 16 plant structures; EXPRESSED DURING: 9 growth stages; CONTAINS InterPro DOMAIN/s: Protein kinase, ATP binding site (InterPro:IPR017441), Protein kinase, catalytic…	0	0	0	1.18951	1.15752	0	0	0	0	0	0	0	0	0	0	0	0	0
AT1G76440	x	x	HSP20-like chaperones superfamily protein	x	HSP20-like chaperones superfamily protein; CONTAINS InterPro DOMAIN/s: Heat shock protein Hsp20 (InterPro:IPR002068), HSP20-like chaperone (InterPro:IPR008978); BEST Arabidopsis thaliana protein match is: HSP20-like chaperones superfamily protein (TAIR:AT1G20870.1); Has 70 Blast hits to 70 proteins in 11 species: Archae - 0; Bacteria - 0; Metazoa - 0; Fungi - 0; Plants - 70; Viruses - 0; Other Eu…	0	0	0	1.0797	1.12657	0	0	0	0	0	0	0	0	0	0	1.13834	1.25456	0
AT1G76520	PILS3	PIN-LIKES 3	Auxin efflux carrier family protein	x	Auxin efflux carrier family protein; FUNCTIONS IN: auxin:hydrogen symporter activity; INVOLVED IN: auxin polar transport, transmembrane transport; LOCATED IN: endomembrane system, integral to membrane; EXPRESSED IN: 22 plant structures; EXPRESSED DURING: 13 growth stages; CONTAINS InterPro DOMAIN/s: Auxin efflux carrier (InterPro:IPR004776); BEST Arabidopsis thaliana protein match is: Auxin efflu…	1.03856	0	1.02312	1.45679	1.89767	1.61981	0	0	0	0	1.08553	0	0	0	0	1.40347	1.24352	1.4751
AT1G76550	x	x	Phosphofructokinase family protein	x	Phosphofructokinase family protein; CONTAINS InterPro DOMAIN/s: Pyrophosphate-dependent phosphofructokinase PfpB (InterPro:IPR011183), Phosphofructokinase (InterPro:IPR000023); BEST Arabidopsis thaliana protein match is: Phosphofructokinase family protein (TAIR:AT1G20950.1); Has 4956 Blast hits to 4876 proteins in 1678 species: Archae - 20; Bacteria - 3823; Metazoa - 10; Fungi - 6; Plants - 430; …	0	0	0	0	1.02135	1.15476	0	0	0	0	0	0	0	0	0	1.23589	1.55176	1.23605
AT1G76560	CP12-3	CP12 domain-containing protein 3	CP12 domain-containing protein 3	x	CP12 domain-containing protein 3 (CP12-3); FUNCTIONS IN: molecular_function unknown; INVOLVED IN: negative regulation of reductive pentose-phosphate cycle; LOCATED IN: chloroplast; EXPRESSED IN: 20 plant structures; EXPRESSED DURING: 13 growth stages; CONTAINS InterPro DOMAIN/s: Protein of unknown function CP12 (InterPro:IPR003823); BEST Arabidopsis thaliana protein match is: CP12 domain-containi…	0	0	0	1.12409	1.32044	0	0	0	1.09293	1.22934	1.17725	0	0	0	0	0	1.42777	1.23133
AT1G76590	x	x	PLATZ transcription factor family protein	x	PLATZ transcription factor family protein; CONTAINS InterPro DOMAIN/s: Protein of unknown function DUF597 (InterPro:IPR006734); BEST Arabidopsis thaliana protein match is: PLATZ transcription factor family protein (TAIR:AT1G21000.1); Has 404 Blast hits to 404 proteins in 27 species: Archae - 0; Bacteria - 0; Metazoa - 2; Fungi - 0; Plants - 402; Viruses - 0; Other Eukaryotes - 0 (source: NCBI BLi…	1.36816	0	1.31818	1.03899	1.57	0	0	0	0	0	1.07901	1.27987	0	0	1.17903	1.29205	0	1.0658
AT1G76600	x	x	x	x	unknown protein; FUNCTIONS IN: molecular_function unknown; INVOLVED IN: N-terminal protein myristoylation; LOCATED IN: nucleolus, nucleus; EXPRESSED IN: 24 plant structures; EXPRESSED DURING: 15 growth stages; BEST Arabidopsis thaliana protein match is: unknown protein (TAIR:AT1G21010.1); Has 220 Blast hits to 220 proteins in 14 species: Archae - 0; Bacteria - 0; Metazoa - 0; Fungi - 0; Plants - …	0	1.05224	4.01298	4.28264	4.59481	3.21517	0	1.37095	2.2521	2.63802	2.88815	2.07021	0	1.83102	4.07953	5.07474	4.44602	4.14721
AT1G76650	CML38	calmodulin-like 38	calmodulin-like 38	x	calmodulin-like 38 (CML38); FUNCTIONS IN: calcium ion binding; INVOLVED IN: response to wounding; LOCATED IN: plasma membrane; EXPRESSED IN: 19 plant structures; EXPRESSED DURING: 12 growth stages; CONTAINS InterPro DOMAIN/s: EF-Hand 1, calcium-binding site (InterPro:IPR018247), EF-HAND 2 (InterPro:IPR018249), Calcium-binding EF-hand (InterPro:IPR002048), EF-hand-like domain (InterPro:IPR011992);…	0	1.21899	2.61663	2.04999	2.76726	2.39423	0	1.44808	1.3614	1.17151	1.35258	1.38874	0	1.06938	1.87718	2.10613	1.88645	3.10248
AT1G76680	ATOPR1	ARABIDOPSIS 12-OXOPHYTODIENOATE REDUCTASE 1	12-oxophytodienoate reductase 1	Encodes a member of an alpha/beta barrel fold family of FMN-containing oxidoreductases. One of the closely related 12-oxophytodienoic acid reductases. This enzyme is not expected to participate in jasmonic acid biosynthesis because during in vitro assays, it shows very little activity with the naturally occurring OPDA isomer. Shows activity towards 2,4,6-trinitrotoluene. Expressed predominately i…	12-oxophytodienoate reductase 1 (OPR1); FUNCTIONS IN: 12-oxophytodienoate reductase activity; INVOLVED IN: in 7 processes; LOCATED IN: cellular_component unknown; EXPRESSED IN: 11 plant structures; EXPRESSED DURING: seedling growth, developing seed stage; CONTAINS InterPro DOMAIN/s: NADH:flavin oxidoreductase/NADH oxidase, N-terminal (InterPro:IPR001155), Aldolase-type TIM barrel (InterPro:IPR013…	0	0	2.02083	2.49997	2.51553	1.62788	0	0	1.22457	1.80865	2.04796	0	0	0	1.14319	2.38934	2.31558	1.79031
AT1G76690	ATOPR2	ARABIDOPSIS 12-OXOPHYTODIENOATE REDUCTASE 2	12-oxophytodienoate reductase 2	Encodes one of the closely related 12-oxophytodienoic acid reductases. This enzyme is not expected to participate in jasmonic acid biosynthesis because during in vitro assays, it shows very little activity with the naturally occurring OPDA isomer. Shows activity towards 2,4,6-trinitrotoluene. Expressed predominately in root. Predicted to be a cytosolic protein.	12-oxophytodienoate reductase 2 (OPR2); CONTAINS InterPro DOMAIN/s: Aldolase-type TIM barrel (InterPro:IPR013785), NADH:flavin oxidoreductase/NADH oxidase, N-terminal (InterPro:IPR001155); BEST Arabidopsis thaliana protein match is: 12-oxophytodienoate reductase 1 (TAIR:AT1G76680.1); Has 13197 Blast hits to 13176 proteins in 2056 species: Archae - 127; Bacteria - 9811; Metazoa - 29; Fungi - 865; …	0	0	1.73433	1.79645	1.58729	0	0	0	0	0	1.30687	0	0	1.2406	2.21011	2.51543	1.72828	0
AT1G76930	ATEXT1	EXTENSIN 1	extensin 4	Encodes an Arabidopsis extensin gene that belongs to cell-wall hydroxyproline-rich glycoproteins. The cross-link of extensins enforces cell wall strength. Transgenic plants overexpressing this gene show an increase in stem thickness.	extensin 4 (EXT4); FUNCTIONS IN: structural constituent of cell wall; INVOLVED IN: response to jasmonic acid stimulus, response to wounding, response to abscisic acid stimulus, response to salicylic acid stimulus; LOCATED IN: endomembrane system; EXPRESSED IN: 10 plant structures; EXPRESSED DURING: 6 growth stages; BEST Arabidopsis thaliana protein match is: extensin 3 (TAIR:AT1G21310.1); Has 705…	0	0	0	0	0	0	0	0	0	0	0	0	-1.10327	-1.47627	-1.59385	0	0	0
AT1G76970	x	x	Target of Myb protein 1	x	Target of Myb protein 1; FUNCTIONS IN: protein transporter activity; INVOLVED IN: intracellular protein transport, intra-Golgi vesicle-mediated transport; LOCATED IN: Golgi stack, intracellular; EXPRESSED IN: 21 plant structures; EXPRESSED DURING: 13 growth stages; CONTAINS InterPro DOMAIN/s: VHS (InterPro:IPR002014), Target of Myb protein 1 (InterPro:IPR014645), GAT (InterPro:IPR004152), VHS sub…	0	0	0	1.40479	1.193	1.02688	0	0	0	0	1.0093	1.11595	0	0	0	1.57587	1.66895	1.46469
AT1G77090	x	x	Mog1/PsbP/DUF1795-like photosystem II reaction center PsbP family protein	x	Mog1/PsbP/DUF1795-like photosystem II reaction center PsbP family protein; FUNCTIONS IN: calcium ion binding; INVOLVED IN: photosynthesis; LOCATED IN: thylakoid, thylakoid lumen, chloroplast thylakoid lumen, chloroplast stroma, chloroplast; EXPRESSED IN: 21 plant structures; EXPRESSED DURING: 13 growth stages; CONTAINS InterPro DOMAIN/s: Photosystem II oxygen evolving complex protein PsbP (InterP…	0	0	0	-1.04981	-1.1799	0	0	0	0	0	0	0	0	-1.20809	-1.29253	0	0	0
AT1G77120	ADH	ALCOHOL DEHYDROGENASE	alcohol dehydrogenase 1	Catalyzes the reduction of acetaldehyde using NADH as reductant. Requires zinc for activity. Dimer. Anaerobic response polypeptide (ANP). Fermentation. The protein undergoes thiolation following treatment with the oxidant tert-butylhydroperoxide.	alcohol dehydrogenase 1 (ADH1); FUNCTIONS IN: alcohol dehydrogenase (NAD) activity; INVOLVED IN: response to cadmium ion, cellular respiration, response to salt stress, response to hypoxia, response to osmotic stress; LOCATED IN: cytosol, plasma membrane; EXPRESSED IN: 24 plant structures; EXPRESSED DURING: 12 growth stages; CONTAINS InterPro DOMAIN/s: GroES-like (InterPro:IPR011032), Alcohol deh…	0	0	0	0	-1.51201	0	0	0	0	0	0	0	0	0	0	-2.13048	-1.22827	1.16085
AT1G77210	AtSTP14	sugar transport protein 14	sugar transporter 14	AtSTP14 belongs to the family of sugar transport proteins (AtSTPs)in volved in monosaccharide transport. Heterologous expression in yeast revealed that AtSTP14 is the transporter specifc for galactose and does not transport other monosaccharides such as glucose or fructose.	sugar transport protein 14 (STP14); FUNCTIONS IN: galactose transmembrane transporter activity, carbohydrate transmembrane transporter activity, sugar:hydrogen symporter activity; INVOLVED IN: transport, transmembrane transport; LOCATED IN: plasma membrane, membrane; EXPRESSED IN: 20 plant structures; EXPRESSED DURING: 10 growth stages; CONTAINS InterPro DOMAIN/s: Sugar transporter, conserved sit…	0	0	0	0	1.21305	0	0	0	0	0	1.03428	0	0	0	1.155	1.37032	0	0
AT1G77450	anac032	NAC domain containing protein 32	NAC domain containing protein 32	x	NAC domain containing protein 32 (NAC032); FUNCTIONS IN: sequence-specific DNA binding transcription factor activity; INVOLVED IN: multicellular organismal development, regulation of transcription; LOCATED IN: cellular_component unknown; EXPRESSED IN: 16 plant structures; EXPRESSED DURING: LP.06 six leaves visible, LP.04 four leaves visible, 4 anthesis, petal differentiation and expansion stage, …	0	0	0	0	1.10999	0	0	0	0	0	0	0	0	0	1.30089	1.34883	1.37118	0
AT1G77540	x	x	Acyl-CoA N-acyltransferases (NAT) superfamily protein	Encodes a H3/H4 histone acetyltransferase. Belongs to the GNAT family, whose many members are involved in histone acetylation and chromatin remodeling, and are important for the regulation of cell growth and development.	Acyl-CoA N-acyltransferases (NAT) superfamily protein; CONTAINS InterPro DOMAIN/s: Acyl-CoA N-acyltransferase (InterPro:IPR016181); BEST Arabidopsis thaliana protein match is: Acyl-CoA N-acyltransferases (NAT) superfamily protein (TAIR:AT1G21770.1); Has 329 Blast hits to 329 proteins in 159 species: Archae - 6; Bacteria - 264; Metazoa - 8; Fungi - 0; Plants - 43; Viruses - 0; Other Eukaryotes - 8…	0	0	0	0	0	0	0	0	0	0	0	0	0	1.41893	1.25317	0	0	0
AT1G77640	x	x	Integrase-type DNA-binding superfamily protein	encodes a member of the DREB subfamily A-5 of ERF/AP2 transcription factor family. The protein contains one AP2 domain. There are 15 members in this subfamily including RAP2.1, RAP2.9 and RAP2.10.	Integrase-type DNA-binding superfamily protein; FUNCTIONS IN: DNA binding, sequence-specific DNA binding transcription factor activity; INVOLVED IN: regulation of transcription, DNA-dependent; LOCATED IN: nucleus, chloroplast; EXPRESSED IN: 12 plant structures; EXPRESSED DURING: 8 growth stages; CONTAINS InterPro DOMAIN/s: DNA-binding, integrase-type (InterPro:IPR016177), Pathogenesis-related tra…	0	1.65878	0	1.16691	1.41808	0	0	0	0	0	0	0	0	1.1531	0	1.1308	0	0
AT1G77670	x	x	Pyridoxal phosphate (PLP)-dependent transferases superfamily protein	x	Pyridoxal phosphate (PLP)-dependent transferases superfamily protein; FUNCTIONS IN: 1-aminocyclopropane-1-carboxylate synthase activity, transferase activity, transferring nitrogenous groups, pyridoxal phosphate binding, transaminase activity, catalytic activity; INVOLVED IN: asparagine catabolic process, biosynthetic process, glutamate catabolic process to oxaloacetate, aspartate transamidation;…	0	0	0	1.11504	1.21188	1.36193	0	0	0	0	0	0	0	0	0	1.38399	1.36292	1.44337
AT1G77710	AtCCP2	NULL	x	x	CONTAINS InterPro DOMAIN/s: Ubiquitin-like, Ufm1 (InterPro:IPR005375); Has 244 Blast hits to 244 proteins in 106 species: Archae - 0; Bacteria - 0; Metazoa - 149; Fungi - 0; Plants - 47; Viruses - 0; Other Eukaryotes - 48 (source: NCBI BLink).	0	0	0	0	0	0	0	0	0	0	0	0	0	2.07656	2.36831	1.42241	0	0
AT1G77750	x	x	Ribosomal protein S13/S18 family; (RJ) RPS13-m	x	Ribosomal protein S13/S18 family; FUNCTIONS IN: structural constituent of ribosome; RNA binding; nucleic acid binding; INVOLVED IN: translation; LOCATED IN: mitochondrion; small ribosomal subunit; mitochondrial small ribosomal subunit; EXPRESSED IN: 23 plant structures; EXPRESSED DURING: 13 growth stages; CONTAINS InterPro DOMAIN/s: Ribosomal protein S13; conserved site (InterPro:IPR018269); Ribo…	0	0	0	0	0	0	0	0	0	0	0	0	0	1.13069	1.26153	0	0	0
AT1G77760	GNR1	NULL	nitrate reductase 1	Encodes the cytosolic minor isoform of nitrate reductase (NR). Involved in the first step of nitrate assimilation, it contributes about 15% of the nitrate reductase activity in shoots. Similar to molybdopterin oxidoreductases at the N-terminus, and to FAD/NAD-binding cytochrome reductases at the C-terminus. Cofactors: FAD, heme iron (cytochrome B-557), and molybdenum-pterin.	nitrate reductase 1 (NIA1); FUNCTIONS IN: nitrate reductase activity, protein binding; INVOLVED IN: nitric oxide biosynthetic process, nitrate assimilation, response to light stimulus; LOCATED IN: cytosol; EXPRESSED IN: 24 plant structures; EXPRESSED DURING: 13 growth stages; CONTAINS InterPro DOMAIN/s: Cytochrome b5, heme-binding site (InterPro:IPR018506), Nitrate reductase NADH dependent (Inter…	0	0	0	-1.14838	0	-1.25119	0	0	0	0	0	0	0	0	0	0	-1.29605	-1.35979
AT1G77940	x	x	Ribosomal protein L7Ae/L30e/S12e/Gadd45 family protein; (RJ) RPL30B	x	Ribosomal protein L7Ae/L30e/S12e/Gadd45 family protein; FUNCTIONS IN: structural constituent of ribosome; INVOLVED IN: translation; LOCATED IN: cytosolic ribosome; cytosolic large ribosomal subunit; EXPRESSED IN: 26 plant structures; EXPRESSED DURING: 15 growth stages; CONTAINS InterPro DOMAIN/s: Ribosomal protein L7Ae/L30e/S12e/Gadd45 (InterPro:IPR004038); Ribosomal protein L30e (InterPro:IPR000…	0	0	0	0	0	0	0	0	0	0	0	0	0	1.86831	2.31804	1.06359	0	0
AT1G78000	SEL1	SELENATE RESISTANT 1	sulfate transporter 1;2	Encodes a sulfate transporter that can restore sulfate uptake capacity of a yeast mutant lacking sulfate transporter genes.	sulfate transporter 1;2 (SULTR1;2); CONTAINS InterPro DOMAIN/s: Sulphate transporter (InterPro:IPR011547), Sulphate transporter/antisigma-factor antagonist STAS (InterPro:IPR002645), Sulphate anion transporter, conserved site (InterPro:IPR018045), Sulphate anion transporter (InterPro:IPR001902); BEST Arabidopsis thaliana protein match is: sulfate transporter 1;3 (TAIR:AT1G22150.1); Has 10127 Blas…	0	0	0	0	0	0	0	0	0	0	0	0	0	0	1.38459	1.61374	1.15508	0
AT1G78170	x	x	x	x	unknown protein; BEST Arabidopsis thaliana protein match is: unknown protein (TAIR:AT1G22250.1); Has 66 Blast hits to 66 proteins in 11 species: Archae - 0; Bacteria - 0; Metazoa - 0; Fungi - 0; Plants - 66; Viruses - 0; Other Eukaryotes - 0 (source: NCBI BLink).	0	-1.07948	0	0	-1.68269	-1.17354	0	0	0	0	0	0	0	-1.41382	-1.76999	-1.73177	0	-1.54758
AT1G78230	x	x	Outer arm dynein light chain 1 protein	x	Outer arm dynein light chain 1 protein; INVOLVED IN: biological_process unknown; LOCATED IN: vacuole; CONTAINS InterPro DOMAIN/s: Leucine-rich repeat, typical subtype (InterPro:IPR003591), Leucine-rich repeat (InterPro:IPR001611); BEST Arabidopsis thaliana protein match is: Outer arm dynein light chain 1 protein (TAIR:AT4G03260.2); Has 24271 Blast hits to 14439 proteins in 747 species: Archae - 6…	0	0	0	0	0	0	0	0	0	0	-1.36159	0	0	0	0	0	-1.12722	-2.10411
AT1G78260	x	x	RNA-binding (RRM/RBD/RNP motifs) family protein	x	RNA-binding (RRM/RBD/RNP motifs) family protein; FUNCTIONS IN: RNA binding, nucleotide binding, nucleic acid binding; INVOLVED IN: biological_process unknown; LOCATED IN: cellular_component unknown; EXPRESSED IN: 21 plant structures; EXPRESSED DURING: 11 growth stages; CONTAINS InterPro DOMAIN/s: RNA recognition motif, RNP-1 (InterPro:IPR000504), Nucleotide-binding, alpha-beta plait (InterPro:IPR…	0	0	0	-1.00559	0	-1.09003	0	0	0	0	0	0	0	0	-1.90447	-1.51545	-1.23917	-1.67908
AT1G78310	VQ9	VQ motif-containing protein 9	VQ motif-containing protein	x	VQ motif-containing protein; LOCATED IN: chloroplast; EXPRESSED IN: 17 plant structures; EXPRESSED DURING: 10 growth stages; CONTAINS InterPro DOMAIN/s: VQ (InterPro:IPR008889); BEST Arabidopsis thaliana protein match is: VQ motif-containing protein (TAIR:AT2G35230.1); Has 2188 Blast hits to 1760 proteins in 229 species: Archae - 0; Bacteria - 55; Metazoa - 822; Fungi - 398; Plants - 644; Viruses…	0	0	0	1.43949	1.27072	0	0	0	0	0	0	1.05082	0	0	0	0	0	0
AT1G78340	ATGSTU22	glutathione S-transferase TAU 22	glutathione S-transferase TAU 22	Encodes glutathione transferase belonging to the tau class of GSTs. Naming convention according to Wagner et al. (2002).	glutathione S-transferase TAU 22 (GSTU22); CONTAINS InterPro DOMAIN/s: Thioredoxin fold (InterPro:IPR012335), Glutathione S-transferase, C-terminal (InterPro:IPR004046), Glutathione S-transferase, C-terminal-like (InterPro:IPR010987), Glutathione S-transferase/chloride channel, C-terminal (InterPro:IPR017933), Glutathione S-transferase, N-terminal (InterPro:IPR004045), Thioredoxin-like fold (Inte…	-1.07184	0	0	1.8334	2.44032	2.013	0	0	1.2468	1.80895	2.60856	1.57273	0	0	2.66168	2.89153	3.0223	2.31721
AT1G78380	ATGSTU19	A. THALIANA GLUTATHIONE S-TRANSFERASE TAU 19	glutathione S-transferase TAU 19	Encodes a glutathione transferase that is a member of Tau GST gene family. Expression is induced by drought stress, oxidative stress, and high doses of auxin and cytokinin. naming convention according to Wagner et al. (2002) The expression of this gene is upregulated by herbicide safeners such as benoxacor and fenclorim.	glutathione S-transferase TAU 19 (GSTU19); FUNCTIONS IN: glutathione transferase activity, glutathione binding; INVOLVED IN: response to oxidative stress, response to cadmium ion, response to cyclopentenone, toxin catabolic process, cellular response to water deprivation; LOCATED IN: chloroplast, plasma membrane, chloroplast stroma, cytoplasm; EXPRESSED IN: 26 plant structures; EXPRESSED DURING: …	0	0	0	0	0	0	0	0	0	0	0	0	0	0	1.31935	1.24421	1.23218	0
AT1G78410	x	x	VQ motif-containing protein	x	VQ motif-containing protein; CONTAINS InterPro DOMAIN/s: VQ (InterPro:IPR008889); BEST Arabidopsis thaliana protein match is: VQ motif-containing protein (TAIR:AT1G17147.1); Has 53 Blast hits to 53 proteins in 9 species: Archae - 0; Bacteria - 0; Metazoa - 0; Fungi - 0; Plants - 53; Viruses - 0; Other Eukaryotes - 0 (source: NCBI BLink).	0	0	1.65323	2.129	2.27746	1.46806	-1.09791	0	2.22102	1.57034	1.31859	0	0	0	2.56695	1.92991	1.82313	1.98828
AT1G78600	BBX22	B-box domain protein 22	light-regulated zinc finger protein 1	x	light-regulated zinc finger protein 1 (LZF1); CONTAINS InterPro DOMAIN/s: Zinc finger, B-box (InterPro:IPR000315); BEST Arabidopsis thaliana protein match is: B-box zinc finger family protein (TAIR:AT1G06040.1); Has 1826 Blast hits to 1364 proteins in 120 species: Archae - 0; Bacteria - 0; Metazoa - 16; Fungi - 0; Plants - 1701; Viruses - 0; Other Eukaryotes - 109 (source: NCBI BLink).	0	0	0	1.03797	1.25875	0	0	0	0	0	0	0	0	0	0	0	0	0
AT1G78830	x	x	Curculin-like (mannose-binding) lectin family protein	x	Curculin-like (mannose-binding) lectin family protein; FUNCTIONS IN: sugar binding; LOCATED IN: apoplast, cell wall, plasma membrane, plant-type cell wall; EXPRESSED IN: leaf; CONTAINS InterPro DOMAIN/s: Curculin-like (mannose-binding) lectin (InterPro:IPR001480), PAN-2 domain (InterPro:IPR013227); BEST Arabidopsis thaliana protein match is: D-mannose binding lectin protein with Apple-like carboh…	0	0	0	1.19701	1.64551	0	0	0	0	0	0	0	0	0	0	0	0	0
AT1G78850	x	x	D-mannose binding lectin protein with Apple-like carbohydrate-binding domain	curculin-like (mannose-binding) lectin family protein, low similarity to ser/thr protein kinase from Zea mays (GI:2598067); contains Pfam lectin (probable mannose binding) domain PF01453 but not the protein kinase domain of the Z. mays protein	D-mannose binding lectin protein with Apple-like carbohydrate-binding domain; FUNCTIONS IN: sugar binding; LOCATED IN: apoplast, cell wall, plasma membrane, plant-type cell wall; EXPRESSED IN: phloem, stem, guard cell, cultured cell, callus; CONTAINS InterPro DOMAIN/s: Curculin-like (mannose-binding) lectin (InterPro:IPR001480), Apple-like (InterPro:IPR003609); BEST Arabidopsis thaliana protein m…	0	0	0	0	1.32442	0	0	0	0	0	1.1157	0	0	0	0	0	1.00407	1.16666
AT1G78895	x	x	Reticulon family protein	x	Reticulon family protein; INVOLVED IN: biological_process unknown; LOCATED IN: endomembrane system, endoplasmic reticulum; EXPRESSED IN: 24 plant structures; EXPRESSED DURING: 15 growth stages; CONTAINS InterPro DOMAIN/s: Reticulon (InterPro:IPR003388); BEST Arabidopsis thaliana protein match is: Reticulon family protein (TAIR:AT1G16825.1); Has 30201 Blast hits to 17322 proteins in 780 species: A…	0	0	0	1.00885	1.86125	0	0	0	0	0	1.35097	0	0	0	0	1.17459	1.30951	1.08638
AT1G78995	x	x	x	x	unknown protein; Has 30201 Blast hits to 17322 proteins in 780 species: Archae - 12; Bacteria - 1396; Metazoa - 17338; Fungi - 3422; Plants - 5037; Viruses - 0; Other Eukaryotes - 2996 (source: NCBI BLink).	0	0	0	0	0	0	0	0	0	0	0	0	0	-1.16536	-1.0412	-1.00109	-1.05976	-1.16879
AT1G79040	PSBR	photosystem II subunit R	photosystem II subunit R	Encodes for the 10 kDa PsbR subunit of photosystem II (PSII). This subunit appears to be involved in the stable assembly of PSII, particularly that of the oxygen-evolving complex subunit PsbP. Mutants defective in this gene have reduced amounts of subunits PsbP and PsbQ in PSII. In turn, assembly of PsbR is dependent on the presence of PsbJ.	photosystem II subunit R (PSBR); FUNCTIONS IN: molecular_function unknown; INVOLVED IN: photosystem II oxygen evolving complex assembly, photosynthesis, response to light intensity; LOCATED IN: thylakoid, chloroplast thylakoid membrane, chloroplast, photosystem II; EXPRESSED IN: 25 plant structures; EXPRESSED DURING: 14 growth stages; CONTAINS InterPro DOMAIN/s: Photosystem II protein PsbR (Inter…	0	0	0	0	0	0	0	0	0	0	0	0	0	0	0	0	-1.04892	-1.13931
AT1G79410	AtOCT5	organic cation/carnitine transporter5	organic cation/carnitine transporter5	x	organic cation/carnitine transporter5 (5-Oct); FUNCTIONS IN: carbohydrate transmembrane transporter activity, sugar:hydrogen symporter activity; INVOLVED IN: transport, transmembrane transport; LOCATED IN: integral to membrane, membrane; EXPRESSED IN: 19 plant structures; EXPRESSED DURING: 13 growth stages; CONTAINS InterPro DOMAIN/s: Major facilitator superfamily (InterPro:IPR020846), General su…	0	0	1.24377	0	0	0	0	0	0	0	0	0	0	0	1.24978	1.56782	0	0
AT1G79660	x	x	x	x	unknown protein; BEST Arabidopsis thaliana protein match is: unknown protein (TAIR:AT1G16170.1); Has 30201 Blast hits to 17322 proteins in 780 species: Archae - 12; Bacteria - 1396; Metazoa - 17338; Fungi - 3422; Plants - 5037; Viruses - 0; Other Eukaryotes - 2996 (source: NCBI BLink).	0	0	0	0	0	0	0	0	0	0	0	0	0	2.23366	1.71178	1.77477	0	0
AT1G79680	ATWAKL10	NULL	WALL ASSOCIATED KINASE (WAK)-LIKE 10	x	WALL ASSOCIATED KINASE (WAK)-LIKE 10 (WAKL10); FUNCTIONS IN: kinase activity; INVOLVED IN: protein amino acid phosphorylation; LOCATED IN: endomembrane system, integral to membrane; EXPRESSED IN: 10 plant structures; EXPRESSED DURING: 8 growth stages; CONTAINS InterPro DOMAIN/s: Wall-associated kinase (InterPro:IPR013695), EGF-like calcium-binding, conserved site (InterPro:IPR018097), Protein kin…	1.15402	0	1.83427	4.3378	4.64	2.41026	0	0	1.74322	0	0	0	0	0	1.86328	3.32459	2.98284	3.30245
AT1G79710	x	x	Major facilitator superfamily protein	x	Major facilitator superfamily protein; CONTAINS InterPro DOMAIN/s: Major facilitator superfamily, general substrate transporter (InterPro:IPR016196), Biopterin transport-related protein BT1 (InterPro:IPR004324); BEST Arabidopsis thaliana protein match is: Major facilitator superfamily protein (TAIR:AT5G25050.1); Has 1010 Blast hits to 995 proteins in 167 species: Archae - 4; Bacteria - 188; Metaz…	0	0	1.10068	1.09766	1.2408	0	0	0	0	0	1.20848	0	0	0	1.5251	1.73561	1.77304	1.01141
AT1G79840	GL2	GLABRA 2	HD-ZIP IV family of homeobox-leucine zipper protein with lipid-binding START domain	Glabra 2, a homeodomain protein affects epidermal cell identity including trichomes, root hairs, and seed coat. It also down-regulates seed oil content. Expressed in atrichoblasts and required to suppress root hair development. Also expressed abundantly during early seed development. Directly regulated by WER.	GLABRA 2 (GL2); CONTAINS InterPro DOMAIN/s: Homeobox, conserved site (InterPro:IPR017970), Homeobox (InterPro:IPR001356), Homeodomain-like (InterPro:IPR009057), Lipid-binding START (InterPro:IPR002913), Homeodomain-related (InterPro:IPR012287); BEST Arabidopsis thaliana protein match is: Homeobox-leucine zipper family protein / lipid-binding START domain-containing protein (TAIR:AT4G21750.2); Has…	0	0	0	0	1.08961	1.20403	0	0	0	0	1.41903	0	0	0	0	0	1.5243	0
AT1G80080	AtRLP17	Receptor Like Protein 17	Leucine-rich repeat (LRR) family protein	Encodes a transmembrane leucine-repeat containing receptor-like protein that is expressed in proliferative postprotodermal cells. Recessive mutation leads to disruption of asymmetric cell division during stomata development.	TOO MANY MOUTHS (TMM); CONTAINS InterPro DOMAIN/s: Leucine-rich repeat (InterPro:IPR001611); BEST Arabidopsis thaliana protein match is: receptor like protein 29 (TAIR:AT2G42800.1); Has 88991 Blast hits to 28047 proteins in 1079 species: Archae - 16; Bacteria - 3330; Metazoa - 23111; Fungi - 805; Plants - 56845; Viruses - 0; Other Eukaryotes - 4884 (source: NCBI BLink).	0	0	0	-1.33058	-1.95849	0	0	0	0	0	0	0	0	0	0	0	0	0
[truncated: 1,887 more rows]

## Sheet: SDS S2
Supplemental Data. He et al. (2022). The retrograde signaling regulator ANAC017 recruits the MKK9-MPK3/6, ethylene, and auxin signaling pathways to balance mitochondrial dysfunction with growth. Plant Cell.
Supplemental Data Set S2: GO term enrichment (p<0.001) for OGO-specifc DEGs shown in Figure 3B
GOID	GOTerm	Term PValue Corrected with Bonferroni step down	% Associated Genes	Nr. Genes	Associated Genes Found
[truncated: 9 more rows]

## Sheet: SDS S3
Supplemental Data. He et al. (2022). The retrograde signaling regulator ANAC017 recruits the MKK9-MPK3/6, ethylene, and auxin signaling pathways to balance mitochondrial dysfunction with growth. Plant Cell.
[truncated: 2,561 more rows]

[truncated: 15 more sheets: SDS S4, SDS S5, SDS S6, SDS S7, SDS S8, SDS S9, SDS S10, SDS S11, SDS S12, SDS S13, SDS S14, SDS S15, SDS S16, SDS17, SDS18]
